# Supplementary material for: Smad3 is essential for polarization of tumor-associated neutrophils in non-small cell lung carcinoma
Source: Nat Commun. 2023 Mar 31;14:1794. doi: 10.1038/s41467-023-37515-8 (PMC10066366; doi:10.1038/s41467-023-37515-8)
Supplement: Supplementary file 3 — Supplementary Data 1 [file 41467_2023_37515_MOESM3_ESM.xlsx]

## Sheet: Supplementary File 1
Clinical information and the relative marker quantification of Opal tissue array
Case	Tumor size (cm)	Tumor stage (1-4)	DSS (month)	Die of disease	CD16B+iNOS+ Colocalization (N1)	CD16B+CD206+ Colocalization (N2)	iNOS	CD206	PSMAD3	CD16B (Total TAN)	N1/total TAN%	N2/total TAN%
AD	1.7	1	0	0	0.0386228	0.00108519	0.0406186	0.00271297	0.0124797	0.0472056	0.818182	0.0229885
AD	1.8	1	0	0	0.0142616	0.00215157	0.133875	0.0126703	0.019125	0.0198422	0.71875	0.108434
AD	2.2	1	0	0	0.00427312	0.000893336	0.00575201	0.01608	0.00893336	0.00732535	0.583333	0.121951
AD	1.8	1	0	0	0.0117834	0.00469361	0.0245111	0.0112125	0.00312907	0.0229465	0.513514	0.204545
AD	3	1	0	0	0.00448766	0.00224383	0.00624383	0.00373972	0.00448766	0.0112191	0.4	0.2
AD	3.5	1	0	0	0.000903342	0.000492732	0.014782	0.0569106	0.000739098	0.00271003	0.333333	0.181818
AD	1.8	2	0	0	0.00207209	0.00366933	0.0222318	0.03842	0.0451112	0.00647529	0.32	0.566667
AD	2	3	0	0	0.0372164	0.0694543	0.0377392	0.0735294	0.0559887	0.121545	0.306195	0.571429
AD	2.8	1	0	0	0.00731189	0.0042241	0.00889284	0.00822588	0.0453535	0.0246776	0.296296	0.171171
AD	2.5	1	86.8065	1	0.00185649	0.000812216	0.0120208	0.0258285	0.0346004	0.00649773	0.285714	0.125
AD	7	2	0	0	0.00473645	0.0079756	0.0192353	0.13582	0.0579404	0.0171241	0.276596	0.465753
AD	4	3	60.2903	1	0.00303155	0.0049403	0.0174969	0.00720461	0.0049403	0.0111157	0.272727	0.444444
AD	3	4	6.25806	1	0.0342853	0.0794631	0.107651	0.104161	0.0765101	0.134765	0.254408	0.589641
AD	2.2	1	59.5806	1	0.00228532	0.00166205	0.0121884	0.0440443	0.00470914	0.00914127	0.25	0.181818
AD	4	3	0	0	0.0031403	0.00786495	0.0619605	0.0895837	0.121235	0.0130443	0.240741	0.602941
AD	2.7	1	0	0	0.0326131	0.0533303	0.0627146	0.0624857	0.107576	0.146029	0.223333	0.365204
AD	3.5	1	0	0	0.00652573	0.00367572	0.00822524	0.00775985	0.0220543	0.0300184	0.217391	0.122449
AD	4.5	1	0	0	0.0496681	0.0643038	0.0499578	0.106498	0.0529958	0.255359	0.194503	0.251818
AD	3.7	3	16.3871	1	0.00520599	0.0255294	0.0106623	0.066977	0.0566151	0.0273314	0.190476	0.934066
AD	2.5	1	0	0	0.0027439	0.00528455	0.00772358	0.0117886	0.00162602	0.0146341	0.1875	0.361111
AD	3.5	1	54.1935	1	0.0466541	0.1692	0.0714832	0.213667	0.158971	0.252451	0.184805	0.670231
AD	2	4	23.3226	1	0.0116327	0.0315932	0.0370958	0.032269	0.0297348	0.06741	0.172566	0.468672
AD	8	3	0	0	0.00501315	0.0107349	0.0558767	0.112579	0.0148637	0.0294522	0.170213	0.364486
AD	6	3	7.25806	1	0.0222108	0.0476293	0.041371	0.0993349	0.0433383	0.13688	0.162264	0.347962
AD	1.6	1	34.2581	1	0.0156948	0.0555556	0.0423217	0.071476	0.129851	0.104809	0.149746	0.530063
AD	4.5	4	20.3871	1	0.000543441	0.00142653	0.0760818	0.0751308	0.00118878	0.00380409	0.142857	0.375
AD	7	2	0	0	0.0016535	0.003307	0.0192908	0.00404189	0.00643028	0.0115745	0.142857	0.285714
AD	12	3	0	0	0.00890879	0.012987	0.0124242	0.0143723	0.0164502	0.0645887	0.137931	0.201072
AD	2	1	0	0	0.00522716	0.030217	0.0130217	0.0639399	0.0228715	0.0430718	0.121359	0.70155
AD	1.5	1	0	0	0.0291119	0.124575	0.0483201	0.129294	0.119102	0.244998	0.118825	0.508475
AD	3.6	2	89.129	1	0.00103141	0.00279799	0.00474613	0.0274203	0.00335758	0.00876702	0.117647	0.319149
AD	2.2	2	54.7419	1	0.0142695	0.0962025	0.0793249	0.20557	0.149873	0.130464	0.109375	0.737387
AD	6.5	3	40.8387	1	0.00239293	0.00415546	0.00297776	0.00586654	0.00342215	0.0227328	0.105263	0.182796
AD	1.2	1	0	0	0.0727223	0.304817	0.0962929	0.308058	0.393173	0.690862	0.105263	0.441213
AD	3.8	1	110.097	1	0.0172609	0.0373818	0.0197836	0.0390601	0.0175465	0.168294	0.102564	0.222121
AD	1.5	3	45.8065	1	0.00444792	0.0203742	0.0043659	0.0837838	0.0130977	0.0440748	0.100917	0.462264
AD	3	1	0	0	0.00151393	0.00545014	0.01413	0.00585386	0.00383528	0.0151393	0.1	0.36
AD	3.6	2	71.5806	1	0.000745573	0.00503262	0.0132339	0.0877912	0.00428705	0.00745573	0.1	0.675
AD	1.5	3	10.1935	1	0.00331842	0.00671141	0.00486428	0.00857569	0.00428784	0.0331842	0.1	0.202247
AD	4	1	0	0	0.00509694	0.0219146	0.0426759	0.0415225	0.0297578	0.0535179	0.0952381	0.409483
AD	2	4	64.1935	1	0.001294	0.00286836	0.00830314	0.0463466	0.0218901	0.013587	0.0952381	0.211111
AD	4	4	25.3548	1	0.00177047	0.00615006	0.0530955	0.00738007	0.00225502	0.0194752	0.0909091	0.315789
AD	3.5	2	3.3871	1	0.00286886	0.0309216	0.0162986	0.20198	0.0862148	0.0319878	0.0896861	0.966667
AD	6	2	0	0	0.00179818	0.0108384	0.0245399	0.0408998	0.0394683	0.0208589	0.0862069	0.519608
AD	2.2	1	29.6452	1	0.0130771	0.128846	0.063913	0.173381	0.233214	0.154683	0.0845411	0.832967
AD	4	1	0	0	0.0018564	0.00192949	0.00235082	0.00210489	0.00719172	0.0222768	0.0833333	0.0866142
AD	3	4	0	0	0.0185309	0.103173	0.0292782	0.103544	0.114864	0.228799	0.0809917	0.450933
AD	7	2	0.451613	1	0.00239011	0.0211282	0.0609231	0.152205	0.125744	0.0297436	0.0803571	0.710345
AD	3	1	26.7742	1	0.00847057	0.102742	0.00918951	0.246309	0.12082	0.11163	0.0758808	0.920378
AD	4	1	0	0	0.00680667	0.0318012	0.00733874	0.0576799	0.0100425	0.105704	0.0643939	0.300853
AD	6	1	53.871	1	0.0101067	0.142833	0.00969223	0.214759	0.135861	0.161707	0.0625	0.883281
AD	1.3	2	0	0	0.00153347	0.00262881	0.00187627	0.00280407	0.00262881	0.0245356	0.0625	0.107143
AD	9.8	3	0	0	0.000248529	0.00238588	0.000636233	0.00715763	0.00206776	0.00397646	0.0625	0.6
AD	2.2	1	0	0	0.00265104	0.00648807	0.0295103	0.0125576	0.0027208	0.0437422	0.0606061	0.148325
AD	6	2	0	0	0.00130189	0.018627	0.00225327	0.585549	0.0132192	0.0214811	0.0606061	0.867133
AD	3	2	11	1	0.000401579	0.00351095	0.000413052	0.0243701	0.00185874	0.00722842	0.0555556	0.485714
AD	2.5	1	0	0	0.00306762	0.044864	0.0379618	0.248477	0.047503	0.0552172	0.0555556	0.8125
AD	7	4	3.74194	1	0.00773721	0.0440591	0.0139795	0.0665151	0.0389426	0.140989	0.054878	0.3125
AD	4	1	0	0	0.00549025	0.0425532	0.00645499	0.0924714	0.0274141	0.100655	0.0545455	0.422764
AD	2.5	1	0	0	0.0057063	0.102044	0.00770142	0.24215	0.164248	0.111967	0.0509642	0.911376
AD	1.3	4	27.4194	1	0.0029104	0.037149	0.0187905	0.109503	0.0434125	0.0585313	0.0497238	0.634686
AD	3	1	0	0	0.0146323	0.122654	0.0164073	0.180778	0.760183	0.294737	0.0496454	0.416149
AD	1.9	1	0	0	0.00184211	0.0323379	0.00214486	0.0752351	0.0552714	0.0379475	0.0485437	0.852174
AD	2.5	2	52.129	1	0.0104819	0.154254	0.0218323	0.181188	0.261375	0.23689	0.0442478	0.651163
AD	5	2	0	0	0.0256576	0.311323	0.0345495	0.313934	0.288752	0.581794	0.0441008	0.535107
AD	4	1	0	1	0.00161828	0.00433635	0.00213122	0.00697587	0.0167798	0.0388386	0.0416667	0.11165
AD	3.5	2	3.3871	1	0.00310357	0.0797337	0.00519649	0.29685	0.162066	0.0833063	0.0372549	0.957115
AD	2.5	1	52.2581	1	0.000419683	0.0046034	0.00217705	0.0669263	0.00336402	0.0113314	0.037037	0.40625
AD	2.6	1	0	0	0.00102414	0.0224671	0.00108015	0.0486066	0.0254915	0.0276518	0.037037	0.8125
AD	3.8	1	50.4516	1	0.0171066	0.328831	0.020552	0.386377	0.365825	0.473282	0.0361446	0.694789
AD	4	1	0	0	0.00388833	0.0266445	0.00533222	0.0276436	0.0607827	0.107577	0.0361446	0.247678
AD	3	2	27.5161	1	0.0254616	0.251051	0.00870871	0.254054	0.947748	0.759459	0.033526	0.330565
