# Supplementary material for: Smad3 is essential for polarization of tumor-associated neutrophils in non-small cell lung carcinoma
Source: Nat Commun. 2023 Mar 31;14:1794. doi: 10.1038/s41467-023-37515-8 (PMC10066366; doi:10.1038/s41467-023-37515-8)
Supplement: Supplementary file 4 — Supplementary Data 2 [file 41467_2023_37515_MOESM4_ESM.xlsx]

## Sheet: Figure 3A gene expression 
GENE	KO-TAN Log2 Fold Change	KO-TAN P-Value	WT-TAN Log2 Fold Change	WT-TAN P-Value
Camp	13.5594	1.29606e-131	-13.5594	1.29606e-131
Ngp	13.3025	9.76569e-144	-13.3025	9.76569e-144
Gm3839	7.59972	3.58478e-276	-7.59972	3.58478e-276
Lcn2	6.04782	2.22699e-242	-6.04782	2.22699e-242
Saa3	6.27839	2.02428e-65	-6.27839	2.02428e-65
Tnfaip3	4.94819	3.53294e-137	-4.94819	3.53294e-137
Ccrl2	3.86049	3.98264e-98	-3.86049	3.98264e-98
Slpi	3.86305	7.50433e-96	-3.86305	7.50433e-96
Gadd45b	3.91779	1.17061e-101	-3.91779	1.17061e-101
Cd274	3.70958	1.69604e-90	-3.70958	1.69604e-90
Acod1	3.67692	9.1174e-91	-3.67692	9.1174e-91
Tnfrsf1b	3.634	1.40961e-85	-3.634	1.40961e-85
Wfdc21	3.58434	3.02687e-78	-3.58434	3.02687e-78
Nfkbiz	3.41344	9.45891e-75	-3.41344	9.45891e-75
Sod2	3.07412	2.6216e-55	-3.07412	2.6216e-55
Marcksl1	3.09676	1.06442e-61	-3.09676	1.06442e-61
Nfkbia	3.03673	5.32612e-59	-3.03673	5.32612e-59
Clec4e	2.97171	5.41451e-56	-2.97171	5.41451e-56
Col1a1	2.97593	4.25174e-14	-2.97593	4.25174e-14
Retnlg	2.6412	3.05177e-35	-2.6412	3.05177e-35
Ccl3	2.61929	1.7261e-42	-2.61929	1.7261e-42
Ifrd1	2.62624	3.90391e-34	-2.62624	3.90391e-34
Col3a1	2.55671	2.10428e-12	-2.55671	2.10428e-12
Cxcl2	2.54169	1.36481e-40	-2.54169	1.36481e-40
Col1a2	2.54573	1.09854e-10	-2.54573	1.09854e-10
Pf4	-3.95498	9.98003e-24	3.95498	9.98003e-24
Lgals1	-3.91204	8.60094e-32	3.91204	8.60094e-32
Rps2	-3.44361	3.83088e-27	3.44361	3.83088e-27
Ccl2	-3.20303	5.31995e-18	3.20303	5.31995e-18
S100a4	-2.75255	1.32663e-18	2.75255	1.32663e-18
Rpl13	-2.75347	1.78907e-19	2.75347	1.78907e-19
Rps7	-2.76372	2.47078e-19	2.76372	2.47078e-19
Nme2	-2.82664	6.41598e-20	2.82664	6.41598e-20
Npm1	-2.64949	1.02734e-17	2.64949	1.02734e-17
Hsp90ab1	-2.89951	2.10662e-20	2.89951	2.10662e-20
Rpl12	-2.48302	4.04298e-16	2.48302	4.04298e-16
Rps18	-2.52917	5.02108e-17	2.52917	5.02108e-17
Rpl36a	-2.38669	2.75207e-15	2.38669	2.75207e-15
Rps6	-2.39559	2.00126e-15	2.39559	2.00126e-15
Rps8	-2.37765	1.14871e-15	2.37765	1.14871e-15
Vim	-2.32014	6.14359e-15	2.32014	6.14359e-15
Rpl4	-2.21608	9.95925e-14	2.21608	9.95925e-14
Rps23	-2.22281	5.20784e-14	2.22281	5.20784e-14
Rpl26	-2.19141	7.17651e-14	2.19141	7.17651e-14
Eif5a	-2.18417	2.27901e-13	2.18417	2.27901e-13
Rpl29	-2.25851	2.45152e-14	2.25851	2.45152e-14
Rack1	-2.12998	6.25428e-13	2.12998	6.25428e-13
Rpl10-ps3	-2.08288	9.268e-13	2.08288	9.268e-13
Rpl3	-2.08384	1.49577e-12	2.08384	1.49577e-12
Rpl14	-2.04943	3.29337e-12	2.04943	3.29337e-12
p-values are adjusted using the Benjamini-Hochberg correction

## Sheet: Figure 3C gene expression
Gene	Cluster P1 Log2 Fold Change	Cluster P2 Log2 Fold Change	Cluster P3 Log2 Fold Change	Cluster P4 Log2 Fold Change	Cluster P5 Log2 Fold Change	Cluster P6 Log2 Fold Change	Cluster P7 Log2 Fold Change	Cluster P8 Log2 Fold Change
Rps18	2.33522	-0.947293	-1.62455	-3.4295	-4.27151	-3.90163	-4.22748	-5.79102
Rps8	2.2894	-0.960219	-1.53602	-3.28644	-3.69323	-3.58337	-4.13507	-5.14717
Rpl36a	2.42733	-1.10495	-1.62156	-3.56532	-3.62768	-3.79334	-3.71986	-5.37627
Hspe1	2.47172	-1.12054	-1.61122	-3.94765	-4.92163	-3.37182	-4.33848	-6.28773
Rpl22	1.95755	-0.706154	-1.11595	-3.06528	-3.34783	-3.40876	-3.4041	-4.93714
Rpl35	1.79897	-0.547056	-1.02115	-2.84433	-3.45381	-3.22615	-3.10913	-4.78434
Rack1	2.24655	-0.940441	-1.45029	-3.24401	-3.88143	-3.34237	-3.29898	-5.38785
Rpl3	2.02187	-0.608855	-1.37149	-4.24259	-4.54664	-3.7728	-4.17325	-5.07044
Rpl13	2.69712	-1.38286	-1.81437	-3.56927	-3.9477	-3.84376	-4.46244	-5.88343
Rps7	2.82707	-1.5871	-1.81852	-3.53341	-3.70025	-3.83511	-4.46606	-5.55443
Serbp1	2.49077	-1.09157	-1.83811	-3.32782	-3.97237	-4.18056	-4.06838	-5.05804
Rps2	2.75388	-1.34441	-2.1147	-3.47011	-4.17966	-3.77932	-4.45906	-5.48485
Npm1	2.80835	-1.41028	-2.07304	-3.68513	-4.22512	-3.99198	-3.99053	-6.29986
Rpl12	2.58528	-1.24929	-1.82699	-3.25369	-3.85442	-3.5862	-3.62984	-5.3414
Rps6	2.40657	-1.12155	-1.7065	-2.89688	-3.20485	-2.95199	-3.26139	-4.79426
Rpl26	2.00758	-0.802806	-1.12858	-2.94641	-2.99222	-3.14851	-3.75555	-4.83913
Rpl7	2.15689	-1.05293	-1.04223	-3.31029	-3.07778	-3.35745	-3.78528	-4.82028
Hsp90ab1	2.36811	-1.1141	-1.33749	-3.61496	-4.08131	-4.07011	-4.6227	-5.35261
Rpl14	2.05025	-0.663924	-1.43796	-3.29694	-3.40302	-3.47142	-4.60901	-5.47712
Rpl4	2.18178	-0.818368	-1.50847	-3.34996	-3.69176	-3.39343	-4.47967	-5.42792
Rps4x	2.05351	-0.780277	-1.06316	-4.11366	-4.29356	-4.2142	-4.77904	-5.96884
Rpl10a	1.92453	-0.593575	-1.13463	-3.87378	-4.00033	-3.81408	-4.18382	-5.20225
Rpsa	1.67213	-0.404727	-0.86707	-2.9931	-3.62285	-3.73278	-4.2867	-5.38783
Rpl11	1.61725	-0.369542	-0.866817	-2.89146	-2.86592	-3.4459	-3.92854	-4.75983
Rpl29	1.50725	-0.259803	-0.789976	-2.79654	-2.89643	-3.28582	-3.90202	-5.01678
Ptma	1.60259	-0.279047	-1.11368	-2.36541	-3.53189	-3.32866	-3.24385	-4.78336
Rpl32	1.65622	-0.343614	-0.955954	-3.07996	-3.69435	-3.52101	-3.79619	-5.20389
Nme2	2.12689	-0.680218	-1.4799	-3.79311	-5.00329	-4.51557	-4.35296	-6.32109
Rpl15	1.62925	-0.376399	-0.799855	-3.03071	-3.55696	-3.94612	-3.15561	-5.42669
Tuba1b	1.64987	-0.235668	-1.35261	-2.78014	-3.59676	-2.9793	-2.54448	-5.0788
Lgals1	2.14703	-0.733636	-1.40291	-3.91335	-4.64375	-4.07877	-4.55978	-8.51883
Igfbp4	3.49298	-1.80361	-3.76816	-4.65702	-4.70047	-3.75479	-4.70265	-8.04488
Rpl36al	1.36325	-0.25444	-0.490041	-2.50487	-3.6086	-2.12678	-2.46623	-5.22332
Mt1	1.47768	-0.526498	-0.183573	-3.32258	-4.65378	-2.38085	-3.06998	-7.26102
S100a4	1.32638	-0.251217	-0.224315	-2.70633	-4.22497	-4.06998	-3.22684	-8.20743
Tmsb10	0.591578	0.27659	0.46584	-3.17579	-3.11978	-3.74246	-3.91311	-4.90257
S100a10	0.00631922	0.734157	0.869839	-2.13585	-3.8348	-3.75859	-3.96914	-6.94875
Crip1	-1.2584	2.0235	0.893215	-3.59117	-3.6629	-4.08726	-4.25146	-5.75967
Pf4	-2.25856	2.61096	1.12491	-3.74478	-4.76874	-3.97547	-3.88594	-7.05829
Fn1	-1.10089	1.65611	1.20922	-2.38466	-4.65319	-4.49836	-5.87809	-6.0491
Ccl2	-0.872356	1.10495	1.64428	-2.71796	-5.51576	-3.75796	-2.34526	-7.01116
C1qc	-1.84435	3.54063	-1.93088	-3.837	-4.43878	-3.3223	-4.85635	-7.61345
C1qb	-2.00275	3.54471	-1.31057	-3.83548	-4.23404	-3.09504	-4.76734	-7.52443
Id2	-3.57348	0.502938	1.28296	-0.83075	-1.94865	-0.159833	-0.920656	3.02544
Sod2	-1.68961	-0.553318	-0.196395	-1.28962	-1.83724	-0.557552	0.201296	3.58656
Gm3839	-4.91582	-0.886802	-0.819521	-3.17757	1.75376	-1.40897	0.0945242	4.54206
Lcn2	-4.28459	-3.13338	-1.11	-0.984679	2.09136	-0.159906	-0.194685	4.66374
Gbp2	-2.92444	0.362005	0.685824	0.664032	-0.0400447	-1.15625	3.19415	2.58884
Trim30a	-3.40698	-0.520462	0.896184	0.454255	1.27312	0.579613	3.06331	2.73401
Ifit1	-3.63402	-1.77975	1.02028	-0.319287	0.483821	0.0453444	4.90445	2.77752
Rsad2	-3.94997	-2.11354	1.00279	0.138283	-0.0318761	1.06725	4.22247	3.19125
Isg15	-3.27338	-1.68015	0.947589	0.629862	1.27082	1.10916	3.9217	2.59311
Rtp4	-3.29106	-1.25667	0.999713	1.13734	1.18679	1.25979	3.4734	2.4362
Isg20	-2.67735	-1.76021	0.222327	1.07746	1.24317	1.56759	3.94065	2.50368
Slfn4	-3.95367	-1.92264	0.42771	1.2162	1.71689	1.52636	3.73848	2.74936
Ifrd1	-1.46506	-2.09667	-0.264105	-0.477338	-0.458788	1.67348	-0.376471	3.3585
Ero1l	-1.96067	-1.09082	1.13511	0.260533	-0.631877	1.8482	0.196905	2.4645
Hilpda	-2.7383	-1.55112	0.460811	0.214003	-0.699686	2.72518	1.40918	2.92741
Tnfrsf1b	-4.13842	-1.05098	0.11743	0.547117	0.767701	0.548285	0.754443	4.05878
Tnfaip3	-4.73151	-1.80348	-0.420067	-0.419106	-0.369406	0.317954	0.387645	4.96121
Il1a	-6.71399	-3.24888	-0.990926	-0.712193	-0.937881	0.893285	-0.558314	5.58435
Nfkbia	-2.28077	-1.53206	-0.119388	0.513712	0.138634	0.968318	0.973027	3.61681
Fth1	-1.96511	-0.647619	0.25329	0.594656	-0.0088933	1.61427	0.868748	2.72996
Cd274	-4.66434	-1.58406	0.144997	0.0687443	-0.0808633	1.60361	1.63502	4.20136
Tnf	-4.9324	-1.58247	-0.604698	1.60208	0.149151	0.953324	1.30697	4.30173
Gadd45b	-4.48323	-2.48592	-0.667859	0.873751	0.168356	1.68523	1.26271	4.42851
Ccrl2	-4.74705	-2.59414	-0.638549	0.786122	-0.00436627	1.52711	2.4401	4.42576
Basp1	-3.06927	-0.167981	0.870489	1.04343	0.248453	1.72563	1.38841	2.41433
Smox	-4.14629	-1.45867	0.861675	0.929312	1.6343	2.11322	2.20682	2.76928
Upp1	-3.49565	-1.05035	-0.0959069	1.42492	0.835664	2.11236	2.42799	2.99118
Il1rn	-4.57517	-1.72806	-0.0704578	2.03637	0.314158	2.46693	1.96649	3.18109
Ccl3	-4.67517	-2.38217	-0.563145	1.70934	-0.0134197	2.9645	1.39185	3.42286
Ccl4	-4.24083	-2.01138	-0.19922	1.36062	0.19237	2.90938	2.10379	3.17669
Gm5483	-4.52445	-2.50385	-0.929483	2.03087	1.83065	1.93884	2.39406	2.54296
Hcar2	-4.38337	-2.35273	-0.578923	1.47424	1.24446	3.22488	2.01747	2.93892
Pnrc1	-2.50073	-1.60822	-0.117545	1.55661	1.12224	2.25223	1.64362	2.70326
Ppp1r15a	-2.96008	-1.88201	-0.147966	1.40438	1.47488	2.46266	1.60923	2.89293
Il1f9	-4.17345	-2.28535	-0.455323	1.79161	1.3483	2.45187	2.51845	3.11451
Stfa2l1	-4.68837	-2.80955	-0.63975	1.37599	1.88297	1.86238	2.00462	3.31874
Cxcl2	-4.16079	-2.2385	-0.17171	1.54425	1.30756	2.41551	1.83784	3.25628
Wfdc21	-4.76094	-2.81665	-1.17973	0.946789	3.70803	1.68927	0.754947	2.49976
Ptgs2	-3.96904	-2.08526	0.171968	2.17748	2.05466	1.92037	1.92567	2.70207
Il1b	-4.02681	-1.60615	-0.0187878	2.03306	2.42478	1.36261	2.2042	2.51018
Trem1	-4.27143	-1.98209	-0.520275	2.00378	2.6269	1.62408	2.4348	2.60142
Cd24a	-4.68387	-1.66756	-0.366451	2.87999	1.67944	1.98215	1.53701	2.74
Ets2	-3.66124	-1.07109	0.177909	1.51912	2.02102	1.83155	1.63376	2.71912
Tnfaip2	-2.20135	-0.978676	-0.118926	1.73347	1.90376	0.0284743	1.72355	2.64334
Vasp	-2.00715	-0.444574	-0.057334	1.5674	1.21243	0.571511	1.4165	2.43669
Marcksl1	-3.50489	-0.733997	-0.230794	1.23646	0.973791	0.519869	1.78782	3.58962
Acod1	-4.84441	-2.28031	-0.35397	0.353804	1.17969	1.13978	2.73034	4.19159
Mxd1	-4.15975	-2.10854	0.0376867	1.64566	1.97802	1.84108	2.62104	3.04787
Asprv1	-4.75557	-2.87419	-0.73711	1.58018	1.49466	1.4058	2.8518	3.81951
Nfkbiz	-3.91604	-1.77945	-0.261048	0.707244	1.94188	1.06234	1.16518	3.78656
Slpi	-4.99293	-2.79291	-0.0806296	0.36394	1.34681	1.32839	1.50584	4.3
Mcl1	-2.58785	-0.593245	0.454051	1.08424	1.63255	1.2911	0.982601	2.50981
Rnf149	-2.60771	-0.515682	0.471949	0.866643	1.34178	0.974367	1.11594	2.76167
Pim1	-3.65632	-0.911889	0.45091	1.41833	1.45517	1.14455	1.62544	3.08038
Nlrp3	-4.51859	-1.6582	0.0637777	1.02294	1.49911	1.4566	1.43614	3.78287
Clec4e	-4.59177	-1.92847	0.10618	1.32891	1.40853	1.64336	1.57275	3.60433
			Statistical significance calculated from Loupe Cell Browser; P values are adjusted using the Benjamini-Hochberg correction for multiple test.

## Sheet: Figure 3D Top 10 genes (P1-P8)
Top 10 enriched gene in each cluster of Neutrophil specific Single cell RNA seq (Figure 3E)
Cluster P1	Gene Name	Log2 Fold Change	P-value		Cluster P2	Gene Name	Log2 Fold Change	P-value		Cluster P3	Gene Name	Log2 Fold Change	P-value		Cluster P4	Gene Name	Log2 Fold Change	P-value
1	Igfbp4	3.49298	7.14226e-73		1	Plac8	3.18757	8.69629e-52		1	H2-Eb1	3.84903	7.85759e-88		1	Mmp9	3.93979	7.56677e-46
2	Rps7	2.82707	1.10133e-63		2	Ly6c2	2.97443	7.18614e-41		2	H2-Ab1	3.7277	2.80184e-88		2	Slfn1	3.29184	6.89006e-29
3	Npm1	2.80835	5.00248e-61		3	Ifi27l2a	2.32565	6.02339e-28		3	H2-Aa	3.71362	4.40254e-87		3	Csf1	3.39843	6.83803e-28
4	Rps2	2.75388	3.66102e-61		4	Irf7	2.36057	5.62544e-27		4	C1qa	3.6279	3.55202e-78		4	Egr1	2.97924	2.97002e-22
5	Rpl13	2.69712	1.79661e-59		5	Arg1	2.1417	2.28884e-19		5	C1qb	3.54082	1.88909e-78		5	Txnip	3.01076	5.09587e-22
6	Rpl12	2.58528	9.73362e-54		6	Hmox1	2.04804	2.75489e-19		6	C1qc	3.53674	9.08976e-75		6	Il1r2	2.96024	8.1345e-22
7	Eef1g	2.51979	6.73082e-50		7	Thbs1	1.84364	9.54833e-18		7	Cd74	3.48451	3.52366e-84		7	Cd24a	2.87999	2.44778e-20
8	Serbp1	2.49077	7.29676e-49		8	Ccl9	1.87828	3.83598e-17		8	Ccl8	3.14934	1.16813e-35		8	Btg2	2.79431	2.36536e-18
9	Hspe1	2.47172	7.49504e-47		9	Lgals3	1.75296	1.19315e-15		9	Apoe	2.82507	6.74329e-41		9	Clec4n	2.76781	9.67926e-18
10	Rpl36a	2.42733	6.63268e-49		10	Ctsc	1.80617	5.82672e-15		10	Lyz2	2.61137	1.49656e-50		10	Sell	2.63673	8.76973e-16
Cluster P5	Gene Name	Log2 Fold Change	P-value		Cluster P6	Gene Name	Log2 Fold Change	P-value		Cluster P7	Gene Name	Log2 Fold Change	P-value		Cluster P8	Gene Name	Log2 Fold Change	P-value
1	Camp	9.30648	2.83962e-94		1	Cxcl3	3.29228	1.06097e-28		1	Ifit3b	6.18292	9.3107e-43		1	Il1a	5.8142	1.09519e-114
2	Ngp	8.64297	9.38926e-89		2	Hcar2	3.22335	2.28664e-27		2	Ifit3	5.09514	1.10798e-23		2	Tnfaip3	5.09133	1.11413e-111
3	Ltf	7.57938	3.72804e-76		3	Gm5483	3.26442	6.17886e-26		3	Ifit1	4.90445	4.50813e-24		3	Lcn2	4.81206	2.77845e-110
4	Pglyrp1	4.7299	2.8201e-68		4	Ccl3	2.98378	2.01309e-22		4	Cmpk2	4.84457	1.87804e-18		4	Gm3839	4.57004	1.1579e-91
5	Retnlg	4.23798	3.43689e-52		5	Ccl4	2.91324	7.2093e-20		5	Gm13822	4.83034	3.19558e-19		5	Gadd45b	4.52309	1.47115e-98
6	Wfdc21	3.98276	2.29412e-48		6	Slc7a11	2.81283	6.74861e-19		6	Cxcl10	4.53283	2.59415e-13		6	Ccrl2	4.50974	1.1417e-97
7	S100a8	3.76246	1.95415e-46		7	Hilpda	2.78891	3.87244e-17		7	Oasl1	4.41534	2.16797e-15		7	Tnf	4.405	1.73118e-65
8	S100a9	3.62109	5.52982e-42		8	Egr1	2.54336	1.54975e-14		8	Rsad2	4.22247	2.7678e-16		8	Slpi	4.33822	2.57376e-86
9	Ifitm6	3.59652	4.9555e-32		9	Il1rn	2.51737	2.272e-14		9	Isg20	3.94065	5.19531e-13		9	Cd274	4.28242	2.57376e-86
10	G0s2	3.2819	7.78316e-31		10	Ier3	2.46809	7.42908e-14		10	Isg15	3.9217	1.71471e-13		10	Acod1	4.23723	5.25397e-86
Statistical significance calculated from Loupe Cell Browser; P values are adjusted using the Benjamini-Hochberg correction for multiple test.

## Sheet: Figure 3F
	Gene	Cluster P1 Log2 Fold Change	Cluster P8 Log2 Fold Change
	Cxcl13	-0.120526	0.120526			Statistical significance calculated from Loupe Cell Browser
	Chmp2a	-0.750637	0.750637
	Trf	-1.22006	1.22006
	Gpsm3	-0.666726	0.666726
	Fermt3	-0.581367	0.581367
	P2rx4	-0.471433	0.471433
	Nr1h2	-0.578376	0.578376
	Ccl6	-0.914606	0.914606
	Tsc22d4	-0.924739	0.924739
	Jak3	-1.06608	1.06608
	Tgfbi	-0.715342	0.715342
	Enpp1	-0.898133	0.898133
	Rabac1	-0.377226	0.377226
	Gnb1	-0.308386	0.308386
	Unc93b1	-0.264536	0.264536
	H2-T23	-0.313171	0.313171
	B4galt3	-0.148855	0.148855
	Pfkp	-1.59753	1.59753
	Atp6v0d1	-1.69934	1.69934
	Lgals9	-1.59982	1.59982
	Coro1a	-2.27784	2.27784
	H3f3a	-1.70036	1.70036
	Gosr2	-1.20299	1.20299
	Msn	-1.17332	1.17332
	Gadd45g	-1.43646	1.43646
	Pias4	-1.29367	1.29367
	Slc11a1	-3.39305	3.39305
	Il13ra1	-2.81442	2.81442
	Lcp1	-3.9911	3.9911
	Chmp4b	-2.06429	2.06429
	Pxn	-2.26657	2.26657
	Sdcbp	-2.94698	2.94698
	Tcn2	-2.64746	2.64746
	AB124611	-2.70019	2.70019
	Ogfrl1	-2.66649	2.66649
	Ugt1a10	-4.70549	4.70549
	Ifitm1	-4.9232	4.9232
	Slfn2	-4.82719	4.82719
	Smox	-5.55365	5.55365

## Sheet: Figure 3G P1,P8 enriched gene  
WT TAN Specific Cluster P1 enriched gene			KO TAN Specific Cluster P8 enriched gene
Gene Name	P-Value		Gene Name	P-Value		Statistical significance calculated from Loupe Cell Browser; P values are adjusted using the Benjamini-Hochberg correction for multiple test.
Rhox5	1.6e-148		Il1a	7.41826e-68
Krt8	3.8e-142		Tnfaip3	8.26339e-66
Gchfr	1.55e-139		Lcn2	1.32349e-62
Pcolce	1.55e-139		Mreg	2.91807e-59
Tpm1	7.47e-127		Csf3	4.7597e-57
Cald1	9.91e-127		Gadd45b	1.01456e-53
Cav1	4.06e-126		Ccrl2	2.0054e-51
Map1b	2.26e-124		Gm3839	1.18008e-50
Pvt1	2.14e-123		Chil1	5.70558e-47
Hmga2	3.97e-121		Cd274	1.68388e-44
Ppic	4.81e-118		Acod1	2.90886e-44
Wfdc2	1.83e-110		F3	3.05951e-44
Cda	2.43e-108		Slpi	1.20615e-43
Serpinf1	2.56e-104		Tnfrsf1b	2.53625e-39
Ly6c1	1.01e-103		Rhov	3.20512e-38
Srm	2.88e-103		Sod2	8.80439e-38
Serpinh1	1.1e-101		Batf	1.59445e-37
Phgdh	2.44e-99		Nfkbia	4.28046e-37
Npdc1	1.81e-96		Tnf	2.86364e-36
Nptxr	6.2e-94		Nfkbiz	2.51124e-34
Htra1	1.59e-93		Cldn1	1.03055e-32
Tm4sf1	4.05e-92		Marcksl1	1.14465e-31
Hspg2	4.14e-91		BC117090	3.17735e-31
Mxra8	2.76e-88		Tnip1	3.46975e-31
Pdlim1	7.29e-86		Prkd3	1.34629e-30
Lamb1	1.66e-84		Asprv1	1.79045e-30
Prkg2	3.47e-81		Stfa2	1.79045e-30
Bcat1	7.7e-80		Nlrp3	2.29447e-30
Myc	4.17e-78		Smad3	4.77199e-30
Gpx8	2.57e-77		Rab11fip1	4.8629e-30
Aebp1	3.45e-76		Ifrd1	4.8629e-30
Mtap	4.35e-76		Mrgpra2b	2.35171e-29
Nedd4	9.85e-76		Pfkfb3	7.4642e-29
Lhfp	4.53e-75		Nfkbib	1.57808e-28
Bok	5.23e-75		Icam1	1.82981e-28
Ppp1r14b	8.87e-75		Clec4e	6.04306e-28
Kdelr3	1.34e-74		Vmn2r96	6.58481e-28
Dnph1	1.1e-73		Rasip1	7.72567e-28
Gm364	1.11e-73		Irak3	1.67825e-27
Tinagl1	1.75e-73		Traf1	1.16163e-26
Igfbp4	7.14e-73		BC100530	1.22123e-26
Vegfb	6.08e-72		Nos2	2.34791e-26
Dut	7.34e-72		Tgif1	2.84883e-26
Tpm2	8.72e-72		Ccl3	5.9677e-25
Fosl1	5.31e-71		Dgat2	5.15341e-24
Dusp9	9.49e-71		Ccdc126	8.0945e-23
Sdc2	5.96e-69		Gadd45a	1.03918e-22
Dst	1.04e-68		Cdk5r1	1.11602e-22
Odc1	2.59e-68		Fpr1	1.28313e-22
Ogn	3.14e-68		Rilpl2	1.46455e-22
Pabpc4	6.5e-68		Fam71f2	1.60853e-22
Selenoh	7.11e-68		Kdm6b	4.25557e-22
Rhox2d	9.57e-68		Cxcl2	9.20716e-22
Mgst3	6.24e-67		Tmem38b	2.41555e-21
Fgfr1	1.58e-66		Sgms2	2.47706e-21
Cks1b	1.98e-66		Spata13	3.37341e-21
Fhl2	2.07e-66		Rabgef1	6.3384e-21
Etv4	2.17e-66		E330009J07Rik	7.1554e-21
3300005D01Rik	4.14e-66		Zdhhc18	7.67369e-21
Ppfibp1	1.23e-65		Mapkapk2	7.75329e-21
Rbp4	3.93e-65		Gm5416	8.87682e-21
Twist2	5.19e-65		Il1rn	1.46332e-20
Gm1673	9.32e-65		Rybp	1.93348e-20
Tmem238	1.04e-64		Casp4	7.66845e-20
Bzw2	1.8e-64		Pwp1	1.01383e-19
Guk1	2.42e-64		Stfa2l1	1.07534e-19
Tenm4	2.89e-64		Gbp5	1.55968e-19
Slc25a4	3.27e-64		Ccl4	2.05042e-19
Rps7	1.1e-63		Bcl2l11	3.79627e-19
Krt18	2.08e-63		Jdp2	5.69883e-19
Pla2g5	4.96e-63		Pim1	1.22922e-18
Tnfrsf12a	6.72e-63		Rsad2	1.98371e-18
Shmt2	9.72e-63		Samd9l	2.20855e-18
F2r	1.3e-62		Suco	2.3379e-18
Plod2	2.09e-62		Slc43a3	2.69368e-18
Ptges	3e-62		Malt1	2.77577e-18
Hspd1	3.13e-62		AA467197	3.80599e-18
Syne2	7.92e-62		Slc2a6	5.76179e-18
Lama5	1.65e-61		Il12a	6.76801e-18
Rps2	3.66e-61		Optn	6.89318e-18
Col18a1	4.2e-61		Il1f9	7.1722e-18
Npm1	5e-61		Mxd1	9.02727e-18
Cavin3	1.85e-60		Cflar	1.12316e-17
Tubb3	2.43e-60		Rubcnl	1.60991e-17
Hmgn1	1.05e-59		Tra2a	2.20665e-17
Ybx3	1.37e-59		Hilpda	5.16896e-17
Alad	1.4e-59		Fth1	6.48293e-17
Rpl13	1.8e-59		Hsd11b1	7.203e-17
Pcolce2	1.82e-59		Upp1	7.66969e-17
Slc30a4	1.92e-59		Birc3	7.8066e-17
Cavin2	2.49e-59		Mapk6	1.01546e-16
Selenom	1.91e-58		Atp8b5	1.03754e-16
Steap2	2.66e-58		Arid5b	2.5655e-16
3830403N18Rik	5.58e-58		Ppp1r15a	3.21311e-16
C1qbp	6.51e-58		Ptafr	7.9761e-16
Nhp2	1.77e-57		Dusp2	9.97486e-16
Ptprn	4.17e-57		Dusp16	9.97486e-16
Cbx6	8.84e-57		Tgoln1	1.21327e-15
Parva	1.17e-56		Slc31a2	1.45598e-15
Lyar	2.37e-56		Hcar2	1.66442e-15
Oaf	4.09e-56		Pik3ap1	2.36515e-15
Nid1	5.92e-56		Fas	3.38261e-15
Bmp1	6.26e-56		Cpne2	3.69193e-15
Angptl2	7.4e-56		Cd79a	4.71786e-15
Nes	1.22e-55		Id2	5.97272e-15
Scarf2	1.3e-55		Kcnj2	7.13611e-15
Rbpms2	1.51e-55		Ddx60	1.01022e-14
Mxra7	2.48e-55		Erbin	1.01022e-14
Epn2	6.04e-55		Rnf149	1.05698e-14
Arhgef28	1.97e-54		4933412O06Rik	1.25464e-14
Phpt1	2.03e-54		Pnrc1	1.30427e-14
Cd320	4.27e-54		Sephs2	1.47339e-14
Rhox2h	6.36e-54		Arg2	1.71616e-14
Gsto1	7.85e-54		Sh2d3c	1.78005e-14
Sema3e	8.89e-54		Crtc2	3.1322e-14
Rpl12	9.73e-54		Gm20406	4.69976e-14
Fkbp4	9.9e-54		Fnip2	5.2391e-14
Cavin1	1.43e-53		Tiparp	8.07004e-14
Acp1	1.64e-53		Sh3bp5	8.38333e-14
Tcim	2.22e-53		Rps6ka2	1.19721e-13
Fkbp10	2.84e-53		Tnfaip2	1.25266e-13
Ddr2	2.93e-53		Tnfrsf23	1.33762e-13
Mast4	4.33e-53		Dennd3	1.49865e-13
Cyr61	8.14e-53		Zc3h12a	1.57687e-13
Uqcc2	9.24e-53		Znrf1	1.66745e-13
Ube2c	1.09e-52		Rab20	2.65869e-13
Impdh2	1.54e-52		Plcxd2	2.69715e-13
Birc5	3.22e-52		Atrip	3.7167e-13
Fkbp3	5.47e-52		Ccnl1	4.2892e-13
Gm17745	1.04e-51		Rnf144a	5.81696e-13
Chpf	1.69e-51		Gm14085	6.93168e-13
Pthlh	3.32e-51		Qsox1	6.96213e-13
Cdc20	3.91e-51		Ptgs2	8.45737e-13
Hmgb3	7.27e-51		Ikbke	8.77454e-13
Snhg6	7.95e-51		Maff	8.8435e-13
Tspan9	8.82e-51		Ets2	1.33619e-12
Rhox2g	9.36e-51		Arl5b	1.43886e-12
Dctpp1	1.54e-50		Slfn4	1.65986e-12
Nudt5	2.24e-50		Cd24a	1.89608e-12
Klhdc2	3.57e-50		Fpr2	1.98205e-12
2700038G22Rik	4.74e-50		Smox	2.17787e-12
Eef1g	6.73e-50		H2-Q1	2.77285e-12
Cdc42ep5	1.69e-49		Ighd	2.79958e-12
Mest	2.6e-49		Ifit1	2.79958e-12
Amotl1	3.97e-49		A930007I19Rik	3.14518e-12
Tgfbr3	4.25e-49		Serpinb2	3.82507e-12
Rpl36a	6.63e-49		Sde2	4.03899e-12
Serbp1	7.3e-49		Gm14010	4.05368e-12
Dkc1	8.28e-49		Plk2	4.54107e-12
Psph	8.3e-49		Prok2	4.90894e-12
Rab34	1.01e-48		Nod1	5.26526e-12
Bex3	1.23e-48		Trim30a	5.34117e-12
Ltbp1	1.28e-48		Sh2b2	5.36435e-12
Ccnb1	1.32e-48		Map3k8	6.02461e-12
Dctd	1.36e-48		Ptpn23	6.6925e-12
Set	1.51e-48		Mrgpra2a	7.15194e-12
Aif1l	1.73e-48		Eno1b	8.61617e-12
Sema3a	2.2e-48		Steap4	9.54819e-12
Adsl	4.9e-48		Dclre1a	9.76039e-12
Rps6	6.16e-48		Ciart	1.06124e-11
Sncg	7.64e-48		Trem3	1.39786e-11
Egfl7	1.07e-47		9130230L23Rik	1.47795e-11
Steap1	1.16e-47		Mylip	1.49471e-11
Cav2	1.55e-47		Irak2	1.59791e-11
Sfxn1	1.97e-47		Kmt5a	1.74451e-11
Bcar1	2.24e-47		Mcl1	1.74696e-11
Pla2g12a	4.87e-47		Ero1l	1.80014e-11
Tead2	5.19e-47		Vasp	1.82326e-11
Hspe1	7.5e-47		Rel	1.87937e-11
Tmem237	9.47e-47		Isg15	2.81497e-11
Gsta4	1.12e-46		Ggct	2.90339e-11
Mrps6	1.29e-46		Trim30b	3.30251e-11
Timm8a1	1.45e-46		Stx11	3.75272e-11
Pcbp4	1.61e-46		Skil	4.08469e-11
Hsp90ab1	2.41e-46		Gde1	4.36607e-11
Zdhhc2	3.07e-46		Ggta1	5.26057e-11
Tgfb1i1	3.65e-46		Gm47015	5.787e-11
Col16a1	4.57e-46		Ebf1	6.21076e-11
Rps18	4.96e-46		Tmem140	6.49245e-11
Nolc1	5.31e-46		Samsn1	6.66968e-11
Peg3	6.53e-46		Tmem189	6.80028e-11
Slc25a39	1.06e-45		Slc15a3	6.84573e-11
Npm3	1.49e-45		Ppm1n	8.30405e-11
Dtnb	2.27e-45		Itpr2	1.04567e-10
Fermt2	3.04e-45		Vps37b	1.11732e-10
Lgals7	3.22e-45		P4ha1	1.19787e-10
Wnt7b	3.27e-45		Isg20	1.49676e-10
Apcdd1	3.27e-45		Parp14	1.52852e-10
Pebp1	3.46e-45		Tagap	1.98865e-10
Cenpf	4.12e-45		Gla	2.19424e-10
Rps8	4.58e-45		Dusp5	2.60456e-10
Rps23	4.59e-45		Igf1r	2.71635e-10
Mapk12	5.37e-45		Trem1	3.00154e-10
Bag2	5.72e-45		Ntng2	3.38215e-10
Rrm2	6.95e-45		Noct	3.58561e-10
Gm2115	9.94e-45		H2-Q4	4.15848e-10
Gar1	1.11e-44		Ankrd33b	4.68592e-10
Ank	1.42e-44		Zswim4	5.67982e-10
Hspb8	1.48e-44		Il1b	6.22664e-10
Dnaaf2	1.5e-44		Il15ra	7.81498e-10
Snhg12	2.23e-44		Fcer2a	8.14255e-10
Psat1	2.59e-44		Trpm2	8.34704e-10
Hoxd10	2.6e-44		3110043O21Rik	8.38844e-10
Mt2	2.8e-44		Smchd1	9.7893e-10
Ncl	3.62e-44		BC023719	1.02982e-09
Gm45589	3.68e-44		N4bp2	1.1214e-09
Ctps	5.48e-44		Nr4a3	1.15302e-09
Polr2f	5.73e-44		Dedd2	1.18778e-09
Prl2c2	7.86e-44		F2rl2	1.25411e-09
Loxl2	1.19e-43		Slc44a1	1.30342e-09
Col8a1	1.33e-43		Cdc42ep4	1.60028e-09
Tmem107	1.48e-43		Ms4a1	1.63742e-09
Mnat1	6.86e-43		Gm11127	2.11465e-09
Ift43	7.96e-43		Atg2a	2.1363e-09
Itga3	8.25e-43		Pdcd1lg2	2.2385e-09
Cdk4	8.47e-43		Iqsec1	2.30369e-09
Asns	9.55e-43		Zfp292	2.31968e-09
Rack1	1.23e-42		Igsf6	2.45055e-09
Twist1	1.28e-42		Pde4b	2.47826e-09
Tcf19	1.28e-42		Furin	2.57301e-09
Prrx1	1.43e-42		Vps39	2.61524e-09
Cdr2l	1.43e-42		Rsrc2	2.90598e-09
Sh3gl3	1.82e-42		Blk	2.92494e-09
Cct2	2.32e-42		Gm5483	3.18649e-09
Mfge8	2.95e-42		Herc6	3.22143e-09
Slc16a1	3.95e-42		Basp1	3.24836e-09
Rpl23a	4.28e-42		Ier5	3.6741e-09
Rps20	6.15e-42		Slc9a8	3.67645e-09
Hacd1	6.21e-42		Csrnp1	3.70944e-09
Atad3a	7.07e-42		Irf1	3.73774e-09
Gli3	7.96e-42		Hamp	3.84212e-09
Cttn	1.05e-41		Abcc5	3.89398e-09
Nckap1	1.17e-41		Trim30d	4.3823e-09
Clstn1	1.18e-41		Wfdc21	4.56059e-09
S100a3	1.24e-41		Ell2	4.60254e-09
Rad23b	1.57e-41		Ighv1-81	4.60254e-09
Rpl41	1.65e-41		Adam17	5.50775e-09
Maged1	1.85e-41		Alkbh5	5.86429e-09
Smyd2	1.92e-41		Gpr141	6.2206e-09
Ccna2	1.96e-41		Sipa1l1	7.47768e-09
Lmo7	2.48e-41		Gbp2	7.9702e-09
Eif3i	2.64e-41		P2ry2	8.02253e-09
Cct4	2.72e-41		Rtp4	8.88338e-09
Slc9b1	3.03e-41		Il23a	9.93516e-09
Exosc1	4.21e-41		Il1f6	1.00179e-08
Nop56	4.8e-41		Orai2	1.01003e-08
Eef1b2	6.4e-41		Marcks	1.01003e-08
Tead1	7e-41		Cdc42ep2	1.13582e-08
Areg	9.39e-41		Clk1	1.16468e-08
Eif3l	1.04e-40		9930022D16Rik	1.28188e-08
Tjp1	1.06e-40		Ddit4	1.3614e-08
Adm	1.22e-40		Bcl6	1.3614e-08
Rundc3a	1.31e-40		Ddx58	1.36559e-08
Tk1	1.64e-40		N4bp1	1.37668e-08
Gnb4	1.97e-40		Stx6	1.49356e-08
Rgmb	1.99e-40		Rab9	1.49356e-08
Rps12	2.12e-40		Tbk1	1.53903e-08
Hoxa7	2.24e-40		Nfkb2	1.57973e-08
Rpl7	2.79e-40		Sema4d	1.6804e-08
Uchl3	2.88e-40		Fcmr	2.05854e-08
Hadh	4.74e-40		Pts	2.05854e-08
Rpl4	5.81e-40		Zc3h12c	2.11183e-08
Rps12-ps3	6.22e-40		Plgrkt	2.26707e-08
Timm9	6.54e-40		Rlf	2.3549e-08
Nkain1	6.55e-40		Kif1a	2.5057e-08
Snrpf	7.31e-40		Hgsnat	3.51018e-08
Scd1	7.74e-40		Rragd	3.75483e-08
Tspan4	1.54e-39		Gsap	4.15879e-08
Gm11816	1.56e-39		Tnfrsf26	4.55746e-08
Pold2	1.83e-39		Vps4b	4.93804e-08
Pdxp	1.86e-39		Rnd1	5.45915e-08
Pimreg	2.19e-39		H2-Q2	5.97962e-08
Reep6	2.29e-39		Fbxl5	6.50781e-08
Pabpc1	2.9e-39		Snx10	6.78664e-08
Pclaf	3.62e-39		Klhl24	7.52717e-08
Hic1	3.77e-39		Lyst	7.82274e-08
Uaca	4.5e-39		Wsb1	8.71137e-08
Lgals1	4.5e-39		Npepps	9.23268e-08
Cpe	5.1e-39		Kdm3a	9.38131e-08
Rrs1	5.59e-39		Ciapin1	9.38131e-08
Eef2	7.23e-39		Fnip1	9.64839e-08
Efemp2	7.43e-39		Olfm4	1.05108e-07
Hist1h2ao	1.01e-38		Gna13	1.11915e-07
Dtymk	1.01e-38		Plek	1.23971e-07
Pa2g4	1.06e-38		Rffl	1.24901e-07
Rpl17	1.21e-38		Siglece	1.28111e-07
Flnc	1.3e-38		Ptp4a1	1.5052e-07
Kirrel	1.44e-38		Mirt1	1.57658e-07
Pxdn	1.47e-38		Syne1	1.58504e-07
Nme2	1.56e-38		Syk	1.61282e-07
Arhgap6	2.76e-38		Lmnb1	1.63677e-07
Pawr	3.09e-38		Flcn	1.78296e-07
Prdx4	3.19e-38		Cyp4f18	1.80354e-07
Tyms	3.33e-38		Gm13571	1.8784e-07
Cnn3	3.69e-38		Rnf213	1.96492e-07
Wwtr1	3.84e-38		Tmem88	1.99532e-07
Fkbp9	4.05e-38		Ralgds	2.03095e-07
Top2a	4.21e-38		Ttc39c	2.03724e-07
Mybl2	4.58e-38		Gpcpd1	2.23433e-07
Col4a1	4.96e-38		Rab32	2.28812e-07
Mrps35	5.3e-38		Irgm1	2.52537e-07
Asap2	6.14e-38		Tlr6	2.68512e-07
Eif2s1	6.74e-38		Taf7	2.69177e-07
D5Ertd605e	1.14e-37		Ifit1bl2	2.76844e-07
Plpp2	1.85e-37		Iglc3	2.8412e-07
Fkbp11	2.05e-37		Mafk	2.9553e-07
Col5a1	2.11e-37		Saa3	3.15367e-07
Bod1	2.8e-37		Gdap10	3.37395e-07
Sms	3.15e-37		Slc2a3	3.48563e-07
Hdgf	3.3e-37		Bcl2l1	3.85719e-07
Hmgn3	5.15e-37		Clcn7	4.10066e-07
Glrp1	6.03e-37		Adora2a	4.13269e-07
Rcl1	7.17e-37		Arfgef2	4.48201e-07
Gstp1	7.47e-37		Gdf15	4.48201e-07
Rps4x	8.32e-37		Olr1	4.63502e-07
Ermp1	8.92e-37		Il1rap	4.64266e-07
Chchd3	8.96e-37		Relb	4.73586e-07
Lsm7	9.69e-37		Klf10	4.91343e-07
Mrto4	1.09e-36		Cry1	6.00213e-07
Sema4c	1.14e-36		Fbxo30	6.68798e-07
Rpl14	1.2e-36		Kansl1l	6.73214e-07
Cmbl	1.46e-36		Tagap1	7.3968e-07
Pusl1	1.49e-36		Gm14286	7.985e-07
Tomm5	1.9e-36		Nfkb1	7.985e-07
Ntn1	2.36e-36		Ppp1r3b	7.985e-07
Nxf3	2.52e-36		Fam221a	8.18481e-07
Hmga1	2.55e-36		Klf2	8.20261e-07
Rcc1	2.61e-36		Gm15340	9.29489e-07
L3hypdh	3.04e-36		Polr2a	9.89007e-07
Cdca8	3.28e-36		Wfdc17	1.0609e-06
Nop58	3.7e-36		S100a9	1.1127e-06
Ube2s	3.72e-36		Slc7a11	1.15847e-06
Mad2l2	3.81e-36		9330175E14Rik	1.23215e-06
Fam60a	4.41e-36		Dock10	1.27343e-06
Mrps18b	4.75e-36		Eya3	1.33033e-06
Cenpw	5.23e-36		Mir142hg	1.35387e-06
Gm773	5.48e-36		Plagl1	1.41448e-06
Cp	5.81e-36		Inhba	1.43117e-06
Rangrf	8.16e-36		Tbc1d2	1.43991e-06
Rpl26	8.3e-36		Tlr2	1.62077e-06
Pam	9.44e-36		Nfkbie	1.74967e-06
Tln2	1e-35		Cmpk2	1.76467e-06
Banf1	1.13e-35		Per1	1.78989e-06
Cenpa	1.36e-35		Vmn2r97	1.78989e-06
Nsun2	1.46e-35		Pim2	1.83184e-06
Tsfm	1.47e-35		Nlrc5	1.83184e-06
Yae1d1	1.58e-35		Gm20186	2.02322e-06
Rpl3	1.58e-35		Cxcr1	2.29686e-06
Gemin6	1.7e-35		Lpcat2	2.57256e-06
Emp2	1.75e-35		Trim12a	2.59695e-06
Pdap1	1.87e-35		Cd69	2.67656e-06
Yrdc	2.26e-35		Ubap1	2.72794e-06
Trip13	2.28e-35		Iglc2	2.73552e-06
Dpy30	2.57e-35		Sp140	2.75242e-06
Exoc3l4	2.63e-35		Fam167a	3.06754e-06
H2afv	3.02e-35		Sqstm1	3.08452e-06
Col5a3	3.12e-35		Antxr2	3.08912e-06
Phb	3.35e-35		Hdc	3.17943e-06
Cryz	3.62e-35		4933433G15Rik	3.26572e-06
Ehd2	4.2e-35		Lrg1	3.42407e-06
Lrig1	4.39e-35		Fam162a	4.33927e-06
Dpysl3	4.91e-35		Ifi47	4.66055e-06
Polr3g	5.22e-35		AC127341.3	4.67235e-06
Il34	5.75e-35		Ppp1r16b	4.72955e-06
Tbc1d7	5.85e-35		Lilr4b	4.87456e-06
Trmt1	5.98e-35		Adgb	4.9011e-06
D030056L22Rik	6.23e-35		F10	4.91739e-06
Wdr43	7.28e-35		Stfa3	5.22839e-06
Rbfox2	8.36e-35		Gpbp1	5.99268e-06
Wdr12	8.51e-35		Rnf19a	6.30603e-06
Ndufaf4	9.85e-35		Rab8b	6.87124e-06
Pcnx4	1.09e-34		Zeb2	7.30387e-06
Adi1	1.1e-34		Cd22	7.42534e-06
Tmem97	1.35e-34		Elmod3	7.56074e-06
Nup43	1.37e-34		Helz2	7.9365e-06
Gxylt2	1.39e-34		Etf1	8.2131e-06
Fam3c	1.47e-34		Snx18	8.22652e-06
Ppil1	2.29e-34		Pou2af1	9.17176e-06
Rps14	2.6e-34		Chst11	9.43204e-06
Cenpv	3.6e-34		Mefv	9.44752e-06
Rpl22	4.91e-34		Ehd1	9.77271e-06
Mcts2	4.92e-34		Lrrfip2	1.00121e-05
Paics	5.4e-34		Nfe2l2	1.00754e-05
Ran	5.86e-34		E230032D23Rik	1.03527e-05
Ddx1	6.11e-34		Neat1	1.11636e-05
Cdc42ep1	7.05e-34		Cdc27	1.11774e-05
Zfp462	7.46e-34		Tbc1d8	1.1201e-05
Baiap2	8.7e-34		Peli1	1.15548e-05
Tfap2a	1.13e-33		Sgpl1	1.16433e-05
Rpl8	1.14e-33		Plekhs1	1.21186e-05
Cad	1.31e-33		Snap23	1.22644e-05
Wwc1	1.33e-33		Tnfrsf13c	1.22985e-05
Naa10	1.53e-33		Usp18	1.25403e-05
Plpp1	1.59e-33		Tet2	1.32466e-05
Knstrn	1.7e-33		Irf9	1.40727e-05
Nmt2	2.01e-33		Akap13	1.47672e-05
Ebna1bp2	2.07e-33		Nktr	1.53102e-05
Vcpkmt	2.39e-33		Ptgs2os2	1.58261e-05
Akap1	2.73e-33		H2-Q7	1.58261e-05
Chrnb1	3.59e-33		Grina	1.67431e-05
Mrpl42	3.79e-33		Cdkn1a	1.67486e-05
Bicd1	3.94e-33		Cd79b	1.70874e-05
Vars	5.11e-33		Zfp36	1.73687e-05
Rcor2	5.29e-33		Gbp9	1.77059e-05
Ftsj3	5.88e-33		Ppp4r2	1.84775e-05
Lman1	6.97e-33		Gk	1.86928e-05
Dtd2	7.01e-33		Wwp2	1.86928e-05
Rfc1	7.53e-33		AW011738	1.90924e-05
Bcl7c	7.93e-33		Dusp1	1.96515e-05
Rpl10a	8.87e-33		Oas3	1.98645e-05
Psip1	1.12e-32		Dennd1b	2.01561e-05
Lsm2	1.17e-32		Parp9	2.10967e-05
Rps10	1.29e-32		Themis2	2.12758e-05
Sbsn	1.35e-32		Gsk3a	2.12866e-05
Arhgdig	1.42e-32		Arhgef3	2.20971e-05
Nop16	1.65e-32		Klhdc4	2.22387e-05
Mrps27	2.93e-32		Dirc2	2.28303e-05
Serpinb6a	3.86e-32		Ccng2	2.3937e-05
Txndc5	4.23e-32		Rnf145	2.49285e-05
Sdc1	4.92e-32		Slfn2	2.65269e-05
Rhbdf1	7.25e-32		Ifitm1	2.66212e-05
Hagh	7.28e-32		1700017B05Rik	2.71143e-05
Ddb1	8.59e-32		Parp10	2.80751e-05
Rplp0	1.03e-31		Gtdc1	2.83396e-05
Frmd6	1.17e-31		Hist2h2aa1	3.30092e-05
Prpf19	1.17e-31		Emilin2	3.30092e-05
Gpatch4	1.37e-31		Rab7	3.31062e-05
Lzts2	1.37e-31		Igfbp6	3.3128e-05
Ahcy	1.44e-31		Zfp523	3.3312e-05
Grem1	1.5e-31		Atf3	3.37875e-05
Rps19bp1	1.51e-31		Gm10851	3.38386e-05
Calu	1.62e-31		Oasl1	3.45372e-05
Samd4	1.67e-31		Cd19	3.62502e-05
Pus7	1.8e-31		Dgat1	3.86636e-05
Hsd17b10	2.02e-31		Tal2	3.95447e-05
Orc6	2.14e-31		Rbm7	4.19161e-05
Ociad2	2.14e-31		Cyth1	4.51758e-05
Cbx3	2.31e-31		Entpd1	4.84465e-05
Mybbp1a	2.31e-31		Igtp	5.031e-05
Ppm1l	2.51e-31		Hk2	5.07098e-05
Pax9	2.74e-31		Atp6v1a	5.09253e-05
Rpa3	3.11e-31		Rnf19b	5.10456e-05
Aig1	3.41e-31		Tbc1d15	5.14509e-05
Mrps30	4.01e-31		Kpna4	5.31684e-05
Polr3h	4.17e-31		Rdh12	5.42658e-05
Ndufaf2	4.39e-31		Dhrs3	5.74429e-05
Tpx2	4.53e-31		Depdc7	5.9882e-05
Rpl10-ps3	5.63e-31		Bank1	6.06767e-05
Efna1	5.78e-31		Nampt	6.20965e-05
Cfdp1	5.83e-31		Gm36079	6.47256e-05
Kitl	6.3e-31		Traf3	6.55376e-05
Ifrd2	6.31e-31		Lrrc25	6.65781e-05
Mtch1	7.23e-31		Oas2	6.70718e-05
Eif4b	7.75e-31		Abr	6.71093e-05
Peg10	8.18e-31		Lamb3	6.79183e-05
Tspan17	8.26e-31		Atf7ip	6.94198e-05
Slc7a5	9.07e-31		Crebrf	6.98421e-05
Gm29243	9.17e-31		Ccnf	7.04703e-05
Yap1	9.22e-31		Zfp263	7.32183e-05
Alyref	9.7e-31		Mllt6	7.50306e-05
Rpl28	9.71e-31		A530032D15Rik	7.7484e-05
Tfpi	9.71e-31		Slc32a1	7.7484e-05
Tmed1	1.01e-30		Unc93a	7.89553e-05
Epha2	1.17e-30		C3	7.91687e-05
Myl6b	1.24e-30		Zfp503	8.11776e-05
Gfer	1.58e-30		Cks2	8.43637e-05
Farp1	1.64e-30		Prdx5	8.49109e-05
Hddc2	1.99e-30		Wsb2	8.84534e-05
Arhgef40	2.1e-30		Atp6v1e1	9.53933e-05
Rplp1	2.51e-30		Ttll2	9.58245e-05
Dbndd2	2.67e-30		Gucy2g	9.93478e-05
Mthfd2	2.87e-30		Gramd1a	0.000102176
Aurkb	4.39e-30		Tnfrsf8	0.00010568
Ube2t	4.89e-30		Nbr1	0.000105923
Nob1	5.1e-30		Bnip3	0.000108687
Apbb2	5.14e-30		Mir155hg	0.000113248
Fat1	5.31e-30		Gpsm1	0.000122949
Cisd3	5.35e-30		Mcemp1	0.000126489
Fam136a	5.5e-30		Jak2	0.00013056
Gm2694	6.04e-30		Retnlg	0.00013286
Spc24	7.18e-30		Pomc	0.000142337
Nap1l1	7.19e-30		Pfkl	0.0001561
Agrn	7.58e-30		2810474O19Rik	0.000158006
Pno1	7.9e-30		Srgn	0.00016339
Rpl18a	8.67e-30		Gm1604a	0.000165548
Pnpt1	8.84e-30		H2-Q6	0.000171478
Pcgf2	9.19e-30		Gm1647	0.000173931
Anln	1.02e-29		Pik3c2a	0.000188994
Ints13	1.14e-29		Itgb3	0.000193267
Rpl35	1.27e-29		Pag1	0.000193763
Laptm4b	1.37e-29		Irgm2	0.00020097
Plac1	1.46e-29		Nr4a1	0.000203279
Fntb	1.62e-29		Hbp1	0.000213605
Rpl31	1.66e-29		Psd4	0.00021495
Nol7	1.72e-29		Tpd52	0.00021662
Rcn1	2.12e-29		Mtmr6	0.000234409
Zfp428	2.12e-29		Igkv9-120	0.000245379
Il1r1	2.27e-29		Nedd9	0.000247427
Spire2	2.5e-29		Stat2	0.000259476
Gtf3a	2.52e-29		Sorl1	0.000265417
Prmt1	2.56e-29		Trib1	0.000273914
Ydjc	2.75e-29		Kctd20	0.000298077
Map4k5	2.77e-29		Vps13d	0.000301862
Rps27a	3.01e-29		Smim3	0.000304411
Erh	3.7e-29		Hectd1	0.000308953
Psmg2	3.72e-29		Ifnar1	0.000312011
Prkca	4.27e-29		Soat2	0.000312693
Hells	4.45e-29		Raf1	0.000312854
Rbms2	4.63e-29		Chka	0.000323317
Ccnb2	4.65e-29		Hip1r	0.000330224
Cenps	5.22e-29		Gm6034	0.000331801
Nudt21	6.99e-29		AW549877	0.000333434
Rpl7a	7.1e-29		Gm19510	0.000350783
Speg	7.36e-29		Ahi1	0.000355561
Loxl3	8.48e-29		Xaf1	0.00035834
Mrpl2	8.75e-29		Zhx2	0.000359241
Tcp1	9e-29		Arhgap24	0.00037721
Rpl5	9.49e-29		Ubald2	0.000382232
Tubg1	1.19e-28		Jak1	0.00039133
Zfp979	1.21e-28		Ifnar2	0.000392028
Ppan	1.22e-28		H2-K1	0.000394252
Wincr1	1.3e-28		Csf3r	0.000423765
Eef1e1	1.45e-28		Gcnt2	0.000426639
Mpzl1	1.46e-28		Amdhd2	0.000432341
Pfdn1	2e-28		Spag9	0.000458668
Serf1	2.22e-28		Eno2	0.000461618
Nup37	2.23e-28		Dach1	0.00047035
Aaas	2.41e-28		Litaf	0.000482394
Galk1	2.8e-28		Snai1	0.000483822
Ppia	3.13e-28		Trim12c	0.000508108
Rrp9	3.75e-28		Susd6	0.000513218
Ezh2	3.75e-28		Slc3a2	0.000515982
Gars	4.14e-28		Gramd1c	0.000517374
Cenph	4.82e-28		Bsg	0.000517708
Kti12	4.98e-28		Oasl2	0.000541564
Crtap	5.07e-28		Gm30211	0.00057536
Cenpe	5.5e-28		Nceh1	0.000584686
Thop1	5.55e-28		Igkv3-4	0.000593015
Cxcl1	6.22e-28		Gm47230	0.00061297
G730013B05Rik	6.27e-28		Ly6i	0.000618293
Sigirr	6.29e-28		Gm19705	0.000625103
Ddx18	6.96e-28		Gm39321	0.000627975
Tomm22	7.14e-28		Pax5	0.000638552
Stmn1	7.5e-28		Adipor1	0.000643134
Ddost	7.93e-28		Ric1	0.000657158
Nme4	8.29e-28		Ddx6	0.000684692
Hebp2	9.39e-28		Dtx3l	0.000685363
Nutf2	1.01e-27		Gm48277	0.000693505
Eprs	1.03e-27		Ptbp3	0.000695264
Nt5c3b	1.05e-27		Mdm2	0.000695877
C77080	1.07e-27		Gm10800	0.000750058
Ywhaq	1.09e-27		Malat1	0.00076738
Gstt1	1.27e-27		Glrx	0.00077862
Nol10	1.28e-27		Por	0.000798135
Col4a2	1.31e-27		Ap3s1	0.000815987
Hist1h2ap	1.4e-27		Ano2	0.0008918
Rps21	1.45e-27		Cxcl10	0.000904025
Mnd1	1.76e-27		Ptk2b	0.00091599
Lsm5	1.86e-27		Rtf1	0.000916369
Mrpl21	2.01e-27		Ncf4	0.000919228
Prps1	2.04e-27		Efr3b	0.000930587
Plk1	2.07e-27		Slfn8	0.000999516
Aimp1	2.18e-27		Eif3j2	0.00102966
Csn3	2.27e-27		Igkv3-7	0.001041
Naf1	2.49e-27		Ulk1	0.00106795
Rpl36	2.67e-27		Ist1	0.00107492
Gcsh	2.74e-27		Lpin2	0.0011299
Mrps5	2.75e-27		4932438A13Rik	0.00113177
Gm1976	3.08e-27		Ell	0.00117161
Spats2	3.15e-27		Pnpla7	0.00117493
Rnaseh1	3.35e-27		Il16	0.00118129
Ppid	3.4e-27		Igkv6-15	0.00118416
Crmp1	4.18e-27		Foxn2	0.00123021
Cdkn2c	4.26e-27		Tnfaip6	0.00127897
Cyb561	4.52e-27		Gm28809	0.00137005
Mtx2	4.6e-27		Rest	0.00141103
Angptl4	5.36e-27		Pde7b	0.00141702
Styk1	5.45e-27		Chmp4b	0.0014389
Procr	5.76e-27		Tapbp	0.00145339
Rpl21	6.07e-27		Igkv5-43	0.00155223
Stxbp1	6.23e-27		Sipa1l2	0.00156308
Dtwd1	7.18e-27		Stat3	0.00157635
Pole2	7.18e-27		Msrb1	0.00166788
Mis18bp1	8.11e-27		Abtb2	0.00167347
Mrpl38	9.02e-27		Trim56	0.00168702
Rpl23	9.39e-27		Ncf1	0.00170314
Thra	9.79e-27		Arih2	0.00170423
Adamtsl3	1.3e-26		S100a8	0.00177092
Tipin	1.33e-26		Lasp1	0.00182699
Pbk	1.5e-26		Ccdc88b	0.00184924
Noa1	1.53e-26		Gm12840	0.00185146
Rrp15	1.6e-26		Slc36a3os	0.00194838
Fasn	1.75e-26		Trim34a	0.00197083
Apln	1.85e-26		Fap	0.00197424
Adamts14	1.96e-26		Denr	0.00202471
Gnl3	2.36e-26		Rictor	0.00205206
Ptk2	2.6e-26		Lilrb4a	0.00220872
Afdn	2.82e-26		Fuca2	0.0022463
Mettl1	2.94e-26		Pde4d	0.00225279
Atic	2.97e-26		C030014I23Rik	0.00231953
Gm6634	3.11e-26		Snx20	0.00237809
Nav3	3.27e-26		Cldn15	0.00242309
Ash2l	3.32e-26		Bhlhe40	0.00244321
Zcchc14	3.42e-26		Zfp719	0.00247514
Prim1	3.61e-26		Igkv6-23	0.00252335
Aurka	4.39e-26		0610040B10Rik	0.00253804
Immp2l	4.5e-26		Pgghg	0.00261592
Cebpz	4.6e-26		Dtx4	0.00263869
Ubtd2	4.73e-26		4930523C07Rik	0.00264391
Mrps36	4.8e-26		1700019L13Rik	0.00265012
Phlda3	4.98e-26		Ifit2	0.00266066
Tead4	5.18e-26		Xist	0.00267339
Nudc	5.47e-26		Mtmr3	0.00270385
Fam171a1	5.95e-26		Zfp869	0.00270808
Trim37	6.3e-26		Pdzk1ip1	0.00270984
Eif1ax	7.25e-26		Gm13822	0.00279503
Ska1	7.48e-26		Nmrk1	0.00279739
Hoxd3os1	7.48e-26		Nup98	0.002861
Wisp1	7.48e-26		Tgif2	0.00286507
Park7	7.6e-26		Bcl3	0.0029017
Tulp3	7.71e-26		Trp53inp1	0.0029583
Chaf1a	7.81e-26		Tecpr1	0.00301838
Ak6	7.89e-26		Piga	0.00302102
Unc5b	8.21e-26		Cebpb	0.00312129
Cacybp	8.33e-26		Lcp2	0.00312129
Chic1	8.45e-26		Bsdc1	0.00316712
Gpc1	8.75e-26		Mfsd7a	0.00323745
Rhbdl2	9.11e-26		Tdrd7	0.00324329
Epb41l4aos	9.64e-26		9830107B12Rik	0.00324329
Tfdp1	1e-25		Siglecg	0.00325123
Nup85	1.01e-25		4933432I03Rik	0.00327291
Utp4	1.03e-25		Fam102a	0.00327713
Phex	1.15e-25		Sp4	0.00329794
Mcrip2	1.21e-25		Msra	0.00330907
Tsr1	1.24e-25		Selenok	0.00332251
Ankrd1	1.31e-25		Vav1	0.00335961
Rpsa	1.4e-25		Rab31	0.00342574
Kpnb1	1.44e-25		4833407H14Rik	0.00351357
Tns2	1.49e-25		2022-03-03	0.00358599
Naca	1.68e-25		Fkbp15	0.00365123
Trmt6	1.73e-25		Gbp3	0.00370657
Fah	1.79e-25		Eea1	0.00370759
Rhod	1.89e-25		Nxf1	0.00372276
Flnb	1.98e-25		Izumo1	0.00380847
Rpl32	2.66e-25		Gm5426	0.00384128
Rpl27	2.78e-25		Plekhm2	0.0039156
Eef1a1	3.1e-25		Ripor2	0.00394914
Rtkn	3.26e-25		Fam71f1	0.00397128
Qdpr	3.37e-25		Gm2511	0.00404018
Nprl3	3.5e-25		Tax1bp1	0.00406502
Prps1l3	3.89e-25		Il1bos	0.00417787
Polr1e	3.97e-25		Ninj1	0.00421029
Rps3a1	4.02e-25		4930438A08Rik	0.0042411
Orc2	4.15e-25		Ebi3	0.00427609
Elovl6	4.41e-25		Bri3	0.00433382
Mthfd1	4.77e-25		Tap1	0.00433382
Fstl3	4.81e-25		Cipc	0.00437394
Sfr1	5.19e-25		Mzb1	0.00441854
Mrpl15	5.38e-25		Cfap43	0.0044477
Ect2	5.82e-25		Cd33	0.00447151
Pdia5	5.91e-25		Eif5	0.00454547
Mrpl12	6.36e-25		Dnajb9	0.00454875
Dusp18	6.79e-25		Slco3a1	0.00457184
Alg14	6.83e-25		Clec4d	0.00465402
Ipo5	8.16e-25		Sowahc	0.0046987
Rps26	9.37e-25		Lrrc8d	0.00471576
Ssrp1	1e-24		Rnf114	0.00472536
Spry4	1.06e-24		Slc40a1	0.00474725
Mms22l	1.09e-24		Amer2	0.00477815
Srp72	1.12e-24		Tmco6	0.00477815
Nup35	1.17e-24		Hck	0.00481856
Snap47	1.24e-24		Il15	0.00496925
Actn1	1.32e-24		5031425E22Rik	0.00500744
Wdr4	1.35e-24		Adar	0.0050375
Nsa2	1.36e-24		Hnrnph2	0.00506993
Bace1	1.37e-24		Pdlim7	0.00520223
Lox	1.41e-24		Soat1	0.0052867
B4galt2	1.71e-24		Gm48799	0.00540251
Rpl15	1.75e-24		Nsun6	0.00542661
Tacc3	1.79e-24		Zcchc8	0.00546406
Tada2a	1.96e-24		Aph1b	0.00549595
Hoxa9	2.08e-24		Ddx3x	0.00572302
Abhd14a	2.16e-24		Fem1c	0.00573618
Rpl11	2.16e-24		Nab1	0.00578126
Syt13	2.18e-24		Cmip	0.00578695
Slc39a13	2.21e-24		Gas2l3	0.00587466
Hspa9	2.23e-24		Serinc5	0.00590697
Pard3	2.3e-24		Nfkbid	0.00593562
Ank3	2.43e-24		Fgr	0.00598196
Gemin5	2.71e-24		Tollip	0.00604957
Usp6nl	3.02e-24		Cwc25	0.00608921
Tfap4	3.17e-24		Slc38a1	0.00613422
Gemin2	3.2e-24		Cd82	0.00613631
Tubb5	3.58e-24		Chd2	0.00615193
Rpl34	4.77e-24		2310001H17Rik	0.00617005
Pmm1	5.14e-24		Dopey2	0.00624123
Itpr3	5.26e-24		Gm15133	0.00631599
Lsm4	5.86e-24		Btg1	0.00654775
Gadd45gip1	5.87e-24		Clp1	0.00677296
Gm13889	6.31e-24		Gimap1	0.00678202
Pik3r2	6.75e-24		Alas1	0.00678832
Col6a1	6.76e-24		Fbxo42	0.00685904
Fbxo17	6.82e-24		Tarm1	0.00701805
Nop14	6.83e-24		Impa2	0.0071337
Rfc4	6.84e-24		Zfand3	0.00727094
Sparc	6.89e-24		Gm20400	0.0073954
0610009O20Rik	7.26e-24		Tank	0.00759803
Fndc4	7.32e-24		Arid4b	0.00762194
Pycr1	7.51e-24		Sp100	0.00763094
Efna5	7.51e-24		Phldb2	0.00765702
Nans	8.27e-24		Zbtb21	0.0076635
Mcm6	1.08e-23		Gm13391	0.00771102
1810055G02Rik	1.11e-23		Cxcl3	0.00775468
Prc1	1.14e-23		Gm43936	0.00776643
Mcm3	1.15e-23		B4galt5	0.0079243
Ptma	1.16e-23		1700047F07Rik	0.00805327
Lockd	1.25e-23		St6galnac3	0.00809533
Apoo	1.44e-23		AC159200.1	0.00809533
Rps6ka6	1.47e-23		Gm20139	0.00810411
Zmynd19	1.47e-23		Igkv9-129	0.0082823
Ptrh2	1.66e-23		Bcor	0.008284
Tuba1b	2.05e-23		Ighm	0.00838602
Ola1	2.18e-23		Tob1	0.008455
Cdk1	2.32e-23		Mpp7	0.00865545
Rbms3	2.37e-23		Vegfa	0.00868992
Racgap1	2.66e-23		Ptprc	0.00869286
Casc4	2.81e-23		Efhd2	0.00873405
Apex1	3.16e-23		Tmem251	0.00921731
Ckap2	3.21e-23		Gm4673	0.00940284
2310061I04Rik	3.26e-23		Abcc1	0.00949323
Gstm2	3.45e-23		Axdnd1	0.00953533
Anp32b	3.69e-23		Gm27167	0.00975206
Pdcd2	3.87e-23		Klf6	0.00996285
Rsl1d1	3.9e-23		Ovgp1	0.0102079
Cdca7	4.05e-23		Amn1	0.0102591
Dbf4	4.1e-23		Il18rap	0.0103504
Cdca5	4.31e-23		Gm36287	0.0103798
Prodh	4.55e-23		Sbno1	0.0107139
Trim59	4.62e-23		Myl4	0.0107369
Igf2bp2	4.65e-23		Igkv8-27	0.0107442
Mettl2	5.02e-23		Igkv10-94	0.0107804
Nxn	5.23e-23		Ear6	0.0107804
Gm13056	5.33e-23		Plk3	0.0110871
Smtn	5.36e-23		Pxn	0.0111566
Slc20a2	5.45e-23		Gm15638	0.0111665
E2f6	6.31e-23		Sra1	0.0113476
Slc7a1	8.1e-23		Ppp1r13l	0.0113643
Rnps1	8.3e-23		Wdfy3	0.0115994
Sdr39u1	8.45e-23		Slc26a11	0.0116342
Cbx5	8.46e-23		2022-03-07	0.0116477
Pls3	8.59e-23		Rab15	0.011713
Eef1d	9.47e-23		Fam46c	0.0120729
Shmt1	1e-22		Xylt1	0.0120883
Gcat	1e-22		Khnyn	0.0121912
Lap3	1.15e-22		Oser1	0.0122254
Abcf2	1.2e-22		Lcp1	0.0123552
Mrpl18	1.24e-22		Ralgapa1	0.0124161
Spc25	1.28e-22		Cdkn1b	0.0125578
Prss22	1.46e-22		2900093K20Rik	0.01267
Dnajc2	1.57e-22		Nhlrc3	0.0128001
Trim47	1.57e-22		Nisch	0.0129192
Rin1	1.63e-22		Lekr1	0.0130379
Fstl1	1.78e-22		Spib	0.013224
Gm35019	1.78e-22		Wfdc18	0.0137511
Tanc1	1.84e-22		4930404N11Rik	0.0138029
Rps15	1.95e-22		4930459C07Rik	0.0140368
Zbed3	2.14e-22		Treml4	0.0142635
Taf3	2.21e-22		Stxbp5	0.0142661
Tcof1	2.22e-22		Cd14	0.0142833
Mns1	2.47e-22		Ncoa3	0.0145058
Ddx27	2.49e-22		Ifitm5	0.0147206
Ung	2.52e-22		Ppard	0.0149292
Fam57a	2.6e-22		Plekho2	0.0153888
Lsm6	2.64e-22		Lhfpl2	0.0155176
Glo1	2.71e-22		Mcm10	0.015904
Acot7	2.8e-22		Crtam	0.0163964
Trim24	2.84e-22		Card19	0.0164141
Eno3	3.17e-22		Trafd1	0.0164913
Dock9	3.17e-22		Mctp2	0.0165214
Pam16	3.58e-22		Sirt2	0.0166705
Wdr75	3.65e-22		Fam114a1	0.0167121
C1qtnf6	3.85e-22		2310047D07Rik	0.0167398
Rpl30	3.87e-22		Gm26561	0.0167398
Speer4b	3.97e-22		Slc43a2	0.0167466
Mak16	4.02e-22		Abi1	0.0169511
Melk	4.05e-22		Samd4b	0.0169658
Pde4a	4.41e-22		Rhoh	0.0171868
Stoml2	4.74e-22		Gm49339	0.0171917
Kremen1	4.74e-22		Crisp3	0.0171926
Rps3	5.21e-22		Ccnl2	0.0172356
9130401M01Rik	5.62e-22		Rapgef6	0.0174326
Cct3	5.78e-22		Crispld2	0.0176535
Nasp	6.15e-22		Sf3b1	0.0177102
Mrpl19	6.37e-22		Acoxl	0.0177601
B3gnt3	6.6e-22		Hspa13	0.0177884
Mrpl28	6.92e-22		Mybpc3	0.0178993
Lpar1	7.31e-22		Orm1	0.0187279
Pithd1	7.91e-22		Phf21a	0.0188523
Ppat	8.76e-22		Rnf11	0.0192592
Psmc3ip	9.6e-22		Irs2	0.0192611
Ddx41	1.01e-21		Slc16a6	0.0193098
Ccdc91	1.06e-21		Lncpint	0.0193557
Ubxn8	1.09e-21		Gm43660	0.0195159
Fut8	1.11e-21		Ranbp2	0.0195325
Adh5	1.12e-21		Dyrk1a	0.0196823
Arl2	1.16e-21		Sntb2	0.0197378
Ryk	1.16e-21		Igkv13-84	0.0199665
Sgo1	1.25e-21		Mak	0.0199962
Noc2l	1.29e-21		AC168977.2	0.0199962
Klhl22	1.35e-21		Gm8909	0.0204232
Gart	1.44e-21		Zfyve1	0.0209156
Dlc1	1.81e-21		Tst	0.0210066
Dlx2	1.81e-21		Lonrf1	0.0212684
Hoxa10	1.86e-21		Arap1	0.0214029
Kif20a	1.97e-21		Zfp131	0.0215183
Rasal2	2.17e-21		Osgin1	0.0216417
Mpp6	2.18e-21		Chm	0.021643
Fbxo5	2.32e-21		Zc3hav1	0.0216548
Twistnb	2.34e-21		Zfyve26	0.0219803
Ddx39	2.46e-21		Pgm1	0.022585
Timm17a	2.49e-21		Hnmt	0.0228177
Cdkl2	2.61e-21		Gm21188	0.0230411
Mipol1	2.61e-21		Hspa1b	0.0230449
Rpl29	2.78e-21		Cpeb2	0.023291
Abhd14b	2.97e-21		Rnf24	0.0233975
1190007I07Rik	3.21e-21		Sik3	0.0234336
Foxs1	3.74e-21		Igkv6-17	0.0235856
Slc19a1	3.74e-21		G0s2	0.0236642
Snrpe	3.77e-21		Osgin2	0.0236685
Pbdc1	3.78e-21		Ftl1	0.0238758
Ufc1	3.8e-21		Nhlrc2	0.024265
Htatsf1	3.83e-21		Tgfbr1	0.0244269
Ppm1g	3.93e-21		Ndel1	0.024508
Hmgn5	4.05e-21		D030055H07Rik	0.02455
5430416N02Rik	4.09e-21		Gm10358	0.0246083
Pi4k2b	4.2e-21		Aff1	0.0250451
Gm10036	4.2e-21		Apba3	0.0257613
Cdc25c	4.41e-21		Nudt4	0.0258493
Wdr55	4.44e-21		Itln1	0.0263298
Lix1l	4.96e-21		Tmem108	0.0265551
Pitrm1	5.05e-21		Ddit3	0.0267602
Desi2	5.16e-21		Lims1	0.0274609
Ppih	5.24e-21		Zswim8	0.0274989
Ncam1	5.9e-21		Slc2a1	0.0275496
Fdx1l	6.18e-21		Smg1	0.02783
Usp46	6.45e-21		Ccr6	0.0278993
Lsm8	6.53e-21		Slc31a1	0.0279927
Rpp40	6.58e-21		E030044B06Rik	0.0285893
Rhobtb3	6.68e-21		Katna1	0.0286995
Chd3	6.89e-21		Igkv4-70	0.0289354
Hint1	7.61e-21		Phf1	0.0289354
Aspm	8.71e-21		Gm36161	0.0290329
Plvap	8.89e-21		Gm45155	0.0292013
Cby1	9.32e-21		Neu1	0.0292573
Myo19	9.61e-21		AC163354.1	0.0294742
Ercc8	9.97e-21		Siah1a	0.0295167
Trip6	1.07e-20		Ogfr	0.0300836
Fundc2	1.09e-20		Tbc1d20	0.0305081
Nme6	1.09e-20		Junb	0.0305486
Rpl19	1.12e-20		Tug1	0.0307241
Rabggtb	1.12e-20		Cr2	0.0307634
Jpt2	1.17e-20		Mpeg1	0.0307643
Dnajc27	1.26e-20		Gm28592	0.0309366
Sox9	1.26e-20		Il10rb	0.0310889
Artn	1.32e-20		Fam13b	0.0314713
Smc2	1.37e-20		Ppme1	0.0316094
BC030867	1.43e-20		Kdm5c	0.0316231
Pecr	1.45e-20		Gm33619	0.0317765
Src	1.54e-20		Mier3	0.0318876
Lyrm7	1.58e-20		Sun2	0.0319985
B3glct	1.78e-20		Npc1	0.0320793
Rps5	1.85e-20		Samd8	0.032709
Lpcat4	1.93e-20		Rnf185	0.0333337
Ppa2	1.95e-20		Pmaip1	0.0336816
Rrp1b	1.96e-20		Baz2b	0.0338139
Lamc1	2.1e-20		Gm29340	0.034205
Myef2	2.11e-20		Rhbdf2	0.0343398
Gpsm2	2.14e-20		Map4k4	0.0344666
Znhit6	2.16e-20		Gm15890	0.0345426
Obsl1	2.17e-20		Ip6k1	0.0345426
Matn2	2.26e-20		Abca17	0.0354816
Crls1	2.29e-20		Il18bp	0.0354889
Mrpl35	2.3e-20		Igkv16-104	0.0355172
Eif3h	2.31e-20		Prom1	0.0359071
Ppp2r3a	2.31e-20		Sec24a	0.0366638
Mecr	2.34e-20		4933408B17Rik	0.0367048
1810032O08Rik	2.44e-20		Clic5	0.0370486
Ulbp1	3e-20		Fbxl3	0.0371121
Rps17	3.18e-20		Hvcn1	0.0378355
Clpp	3.27e-20		Sat1	0.0378501
Prmt7	3.37e-20		Krt83	0.038151
Gaa	3.54e-20		Slc25a37	0.0387021
Eif3e	3.62e-20		Zc3h7a	0.0388511
Gmnn	3.64e-20		Gpr137c	0.0389374
Mrps10	3.84e-20		Ptprj	0.039528
Fam57b	3.89e-20		Zfp608	0.0395659
Btf3	3.89e-20		Igkv1-135	0.0397413
Gmds	4.13e-20		Moap1	0.0398031
Dtl	4.81e-20		Ifih1	0.0398376
Lncenc1	5.13e-20		Stx17	0.0400347
Mydgf	5.15e-20		Lhx9	0.0400747
Prl2c3	5.35e-20		Cacna1i	0.0400747
Gpn1	5.4e-20		Krt86	0.0400747
Rbbp7	5.45e-20		Btbd16	0.0402646
Plk4	5.57e-20		Gm9887	0.0406974
Ccdc136	5.87e-20		H3f3a	0.0410996
Ankrd10	6.45e-20		Selenon	0.041571
Cenpm	6.64e-20		Gm29084	0.0416862
Met	6.76e-20		Gca	0.0417484
Nme1	7.23e-20		H3f3b	0.0418957
Foxm1	7.39e-20		Plagl2	0.0425522
Cul7	7.39e-20		Hk3	0.0428508
Sumf2	7.62e-20		Gm16341	0.0429488
Atg9b	7.97e-20		Il1f8	0.0429488
Zbtb12	8.68e-20		Fam229a	0.0429488
Mrpl22	8.74e-20		Igkv4-68	0.0429488
Ndufb5	8.82e-20		Il5ra	0.0429488
Desi1	8.98e-20		Rasgef1a	0.0429488
Snu13	9.38e-20		Gm48545	0.0429488
Rae1	9.6e-20		Gm16217	0.0429488
Psmd7	9.65e-20		Slc22a13	0.0429488
Ackr3	9.7e-20		Gast	0.0429488
Sigmar1	9.74e-20		Slc26a4	0.0429488
Hdgfl3	1e-19		9230109A22Rik	0.0429488
Tex30	1.07e-19		Bmpr1a	0.0430034
2810004N23Rik	1.08e-19		Fcer1g	0.04358
Gm10031	1.17e-19		Eif1	0.0440532
Utp20	1.17e-19		Gpr84	0.0442815
Mrps7	1.21e-19		Slc27a4	0.044334
L2hgdh	1.22e-19		Csf2rb	0.0444318
Spink2	1.32e-19		4732440D04Rik	0.0447115
Aldh18a1	1.37e-19		Fras1	0.0450045
Coq9	1.43e-19		Ccnt1	0.0451212
Pxdc1	1.44e-19		Rac2	0.0456241
Mgat4b	1.44e-19		Lonrf3	0.0463645
Mettl16	1.46e-19		Dtx1	0.0465221
Nip7	1.48e-19		Plin2	0.0468572
1110002L01Rik	1.63e-19		Ostf1	0.0470461
Steap3	1.79e-19		BC018473	0.0474823
Mcph1	1.8e-19		Plaur	0.0479641
Cchcr1	1.8e-19		Iglc1	0.0482864
Fdx1	1.81e-19		Il22ra2	0.048324
Memo1	1.85e-19		Dennd5a	0.0483255
Tars	1.85e-19		Uba7	0.0484
Haus1	1.96e-19		Sfn	0.0486082
Trmt61a	2e-19		Chd1	0.0489878
1110004E09Rik	2e-19		Sytl3	0.0494491
Tma16	2.15e-19		Als2	0.0494931
Usp10	2.26e-19		Usb1	0.0496889
Gm13203	2.28e-19		Mmp25	0.0503161
Wasf1	2.5e-19		Gm29282	0.0503209
Rps28	2.64e-19		4930590J08Rik	0.0508664
Cenpu	2.64e-19		Fzd5	0.051177
Mrpl9	2.68e-19		Proscos	0.0516429
Nudt2	2.88e-19		Atp7a	0.0520183
Eci1	3.07e-19		Zfand2a	0.0521169
Trmt112	3.23e-19		Pcf11	0.0525663
Brms1l	3.58e-19		Pfkp	0.0529883
Bvht	3.63e-19		Galnt11	0.0535462
Dnm1	3.66e-19		Rbm25	0.0536564
Srpk1	3.67e-19		Msl2	0.0536729
Pcdh7	3.68e-19		Gigyf2	0.0543553
Ston1	3.7e-19		Chd7	0.0544621
Mllt3	3.81e-19		Fmnl2	0.0545953
Sgo2a	3.86e-19		Kmt5b	0.0551943
Nle1	3.95e-19		Abca5	0.0553009
Suclg2	4.29e-19		Bach2	0.0560864
Churc1	4.42e-19		Gp6	0.05621
Cetn3	5.1e-19		Slc6a12	0.0564696
Lrrc75a	5.63e-19		Cd53	0.0566707
Serp2	5.84e-19		Rgcc	0.0566841
Irak1bp1	5.84e-19		Trim39	0.0566995
Sae1	5.92e-19		Pygm	0.0568514
Tbca	5.92e-19		Zfp758	0.0573266
Depdc1a	5.94e-19		Lars2	0.0577157
Kank2	5.94e-19		Pan2	0.0577393
Coprs	6.29e-19		Abca1	0.0577926
Rpl37	6.3e-19		Pias1	0.0583973
Enc1	6.77e-19		Tlcd2	0.058626
Msh2	6.77e-19		Gm26535	0.0586505
4921524J17Rik	6.8e-19		Aff3	0.0590732
Aimp2	7.15e-19		Trib2	0.0590732
Dusp14	7.47e-19		Atg16l2	0.0592248
Atp5c1	7.82e-19		Phlda1	0.0598585
Ldah	8.03e-19		Rbmx	0.060132
Srp19	8.29e-19		Hk1os	0.0602315
Asf1b	8.81e-19		Spty2d1	0.0603206
Gtpbp4	9.38e-19		Gm44851	0.0603472
Mrpl45	9.38e-19		Pip5k1a	0.060807
Cuedc1	9.56e-19		Ceacam16	0.0619952
Cmc2	9.66e-19		Ptges	0.0620194
Fez1	9.83e-19		Usp40	0.0622568
Fra10ac1	9.95e-19		Tmed8	0.0625064
Acap3	1e-18		Sirpb1b	0.0629008
Hirip3	1e-18		Ly6d	0.0630355
Hmgb1	1.02e-18		Lysmd3	0.0632718
Cdkn2aipnl	1.06e-18		Gm29707	0.0636939
Polr1d	1.08e-18		Mocs1	0.0642291
Knl1	1.11e-18		Opa3	0.0644835
Ddx56	1.12e-18		Pias4	0.0651362
Kcnq5	1.17e-18		Tnfsf9	0.0654255
Il17rc	1.17e-18		Lmntd2	0.0658819
Ccnh	1.2e-18		AC168977.1	0.0658819
Rhob	1.28e-18		Kmt2e	0.0664142
Bend6	1.35e-18		Rem2	0.0664429
Rrm1	1.46e-18		Dot1l	0.0669477
Hoxd8	1.46e-18		Cd9	0.067358
CT025619.1	1.46e-18		Zufsp	0.0677615
Itgb3bp	1.47e-18		Crlf3	0.0693887
Gja1	1.49e-18		Vmn2r124	0.0694762
Fam178b	1.5e-18		Zbtb24	0.0698938
Fkbp7	1.59e-18		Egln3	0.0704264
Gm20005	1.6e-18		Gns	0.0707087
Pycr2	1.6e-18		Aldh8a1	0.0717426
Rhoc	1.73e-18		Ier3	0.0717426
Ppa1	1.84e-18		Usp25	0.0719438
Nfs1	1.93e-18		Rhog	0.0719589
Prmt5	1.93e-18		Gm10093	0.072505
Itpa	1.96e-18		Bcl2a1a	0.0726893
Telo2	2e-18		Ftl1-ps1	0.0729838
Exosc2	2.08e-18		Agrp	0.0732557
Lsm1	2.1e-18		B2m	0.073297
Ntmt1	2.19e-18		Gm29562	0.0733263
Coq2	2.42e-18		Trim30c	0.073612
Ptpn14	2.48e-18		Zcchc6	0.0738114
Vasn	2.64e-18		Wbp2	0.0757362
Sac3d1	2.76e-18		Phactr2	0.0766871
Timm13	2.97e-18		Cdo1	0.0768058
Celf4	2.97e-18		Cnppd1	0.0773821
Utp15	3.06e-18		Senp2	0.0775938
Strap	3.07e-18		4933434E20Rik	0.0777434
Tomm20	3.28e-18		Lemd3	0.0780912
Slco1a5	3.28e-18		Pip4k2c	0.0780912
Wdr31	3.7e-18		Pcnx	0.078438
Slc1a4	4.16e-18		Gm10827	0.0790239
Polr3d	4.42e-18		Hsd11b2	0.0790272
Msi2	4.7e-18		Acot1	0.079528
Akr1b8	4.88e-18		Lemd2	0.0795453
Kpna2	5.21e-18		Ube2l6	0.0796052
Minpp1	5.33e-18		Gm7008	0.0796213
Cdk2ap1	5.34e-18		Whamm	0.0799817
Syngr3	5.48e-18		Hpd	0.0804793
Mrpl11	5.52e-18		Tlr13	0.0805496
Trim27	5.6e-18		Ddx5	0.0806868
Zfand1	5.64e-18		Sp2	0.08075
Plcd3	5.9e-18		Rbm47	0.0833006
Gen1	5.94e-18		Stat6	0.0833064
Nek2	5.97e-18		Fcrl1	0.0834374
Slc25a13	6.04e-18		Nfya	0.0837088
Atp5g2	6.04e-18		Ly6g	0.0842413
Gps1	6.1e-18		Acp5	0.0845457
Fam98a	6.15e-18		Col15a1	0.08505
Dus4l	6.17e-18		Suz12	0.0851596
Eif3j1	6.23e-18		Lamp2	0.0853784
Chchd5	6.53e-18		Ache	0.0865664
Lrrc59	6.7e-18		Gmeb2	0.0867692
Rtcb	6.91e-18		Prpf39	0.0868822
5430421F17Rik	7.32e-18		Clec2d	0.0872132
Map2k3os	7.53e-18		Tgm2	0.0882328
Syde1	7.9e-18		Gm17056	0.0884388
Idh3b	8.04e-18		Fndc3b	0.08862
Armc10	8.28e-18		Agtpbp1	0.0897901
Fignl1	8.47e-18		Gm42670	0.0899603
Anapc11	9.03e-18		Krt81	0.091099
Masp1	9.12e-18		Tmbim6	0.0912624
Mrps24	9.14e-18		Tmem87a	0.093404
Kars	9.36e-18		Tor3a	0.0938526
Rab4a	9.38e-18		Gm4070	0.0939595
Nol11	9.43e-18		Surf4	0.0944288
Rpl36al	1.01e-17		Gpr35	0.0947406
Smarcc1	1.02e-17		Cmah	0.0950556
Rad51ap1	1.06e-17		Rell1	0.0961353
Tm7sf3	1.11e-17		A530013C23Rik	0.0963011
B3gnt9	1.12e-17		Capns2	0.0966985
Meaf6	1.13e-17		Muc3	0.0970467
Timm10	1.16e-17		Socs1	0.0970467
Plppr2	1.18e-17		Ogfrl1	0.0974016
E2f4	1.19e-17		Aspg	0.097943
Timp1	1.23e-17		Enpp5	0.097943
Lmna	1.27e-17		Tab3	0.0985596
Dimt1	1.34e-17		Ifit3b	0.0988585
Snrpd2	1.38e-17		Ptpn12	0.0988755
Gnas	1.45e-17		Zmat1	0.0990305
Unc5a	1.52e-17		Il4i1	0.0990305
Nubpl	1.6e-17		Magix	0.0991186
Tsen15	1.63e-17		Ablim1	0.0993482
Rwdd4a	1.68e-17		Ccnb1ip1	0.0995309
Rpl13a	1.68e-17		Sirt1	0.0995509
Cfl2	1.75e-17		Atg12	0.100155
Trove2	1.81e-17		2022-03-04	0.100329
Ngf	1.81e-17		Gm17017	0.100329
Sgce	1.81e-17		Igkv17-127	0.100329
Emc8	1.99e-17		Trim34b	0.100329
Ano8	2.13e-17		Gm47738	0.100329
Cep55	2.13e-17		Lrrc3	0.100329
Bcap29	2.16e-17		Gm35240	0.100329
Cenpp	2.27e-17		Rnf125	0.100329
Satb2	2.55e-17		Fgd3	0.100411
Usp43	2.55e-17		Gm13479	0.10065
Pes1	2.96e-17		Msh3	0.100694
Snrnp25	3.1e-17		Gm16754	0.101075
Pigp	3.1e-17		Zfp654	0.101204
Mki67	3.37e-17		Abhd10	0.101481
Mxd3	3.38e-17		Cd84	0.101825
Mrrf	3.47e-17		Ccdc63	0.102007
Tnc	3.52e-17		Bbof1	0.102007
Gm16058	3.64e-17		Fmnl1	0.103195
Ccne2	3.69e-17		Agap2	0.103347
Cdv3	3.84e-17		Notch2	0.103652
Timm50	3.99e-17		Gucd1	0.104767
Aarsd1	4e-17		Ly75	0.10551
Mrpl49	4.24e-17		Pcdh17	0.106427
Tnks1bp1	4.27e-17		Gpkow	0.106738
Gemin8	4.43e-17		Tbx6	0.107085
Amotl2	4.43e-17		Dhx40	0.10784
Wdr35	4.43e-17		Ugt1a10	0.107873
Nectin3	4.43e-17		Rusc2	0.108038
Hoxd9	4.69e-17		H2-Oa	0.108723
Rangap1	4.7e-17		Itpkc	0.111066
1700037H04Rik	4.73e-17		Lsmem1	0.111304
Cenpn	4.9e-17		Cpeb3	0.11136
Acyp2	4.9e-17		Zfp281	0.111695
Pdcd11	5.03e-17		Plekhf2	0.111857
Zic2	5.09e-17		Mroh1	0.112076
Tmem138	5.33e-17		Rasa2	0.11302
Igbp1	5.4e-17		4930445E18Rik	0.114406
Mrpl47	5.53e-17		Igkv10-96	0.114751
Tbl1x	5.57e-17		Notch1	0.114953
Hgh1	5.7e-17		Tm4sf19	0.114953
Pnkd	6.23e-17		Cdip1	0.115632
Tubb4b	6.28e-17		Tfrc	0.115769
Pigf	6.29e-17		Zbp1	0.116289
Mrpl20	6.47e-17		Stap1	0.11653
Dynlt1b	6.71e-17		Coq8a	0.118003
Stip1	6.91e-17		Ccp110	0.118035
Echdc1	6.97e-17		Thbs4	0.118227
Gipc3	7.14e-17		Noxred1	0.118856
Aldh1l2	7.14e-17		4930598A11Rik	0.119283
Gm32856	7.2e-17		Gm2885	0.119998
Nvl	7.28e-17		Gm39302	0.120744
Slc35g1	7.32e-17		Acbd3	0.121053
Gins4	7.33e-17		Atxn1l	0.121109
Nudcd1	7.54e-17		Tuba8	0.121695
Nol12	7.63e-17		Pde2a	0.121695
Ttc27	7.92e-17		Gm21859	0.122697
4930579G24Rik	7.93e-17		Igkv5-48	0.1228
Bub1	8.07e-17		Gm44658	0.123151
Wdr92	8.19e-17		Tacstd2	0.123712
Cd109	8.23e-17		Mocos	0.123868
Rnf187	8.92e-17		Pds5a	0.12491
Fpgs	9.76e-17		Ctsz	0.125295
Sh3bgrl2	1e-16		E130102H24Rik	0.125328
Slc25a17	1.01e-16		Sik1	0.126097
Ubac1	1.04e-16		Snhg9	0.127006
Igfbp7	1.05e-16		1700109H08Rik	0.127172
Draxin	1.06e-16		Gpr137b	0.127625
Gtf2h2	1.07e-16		AC160336.1	0.127635
Prkci	1.14e-16		Eaf2	0.127635
Surf2	1.15e-16		Patj	0.127819
Mtch2	1.17e-16		Smad4	0.128194
Mcm2	1.21e-16		4921509O07Rik	0.12849
Zfp697	1.25e-16		Ccdc116	0.129167
P3h4	1.25e-16		Aff4	0.12959
Fnta	1.26e-16		Ankrd12	0.12959
Gstm5	1.3e-16		Ilf3	0.130163
Rdh10	1.33e-16		Adam30	0.130273
Fbp2	1.39e-16		Hspbap1	0.130341
Dusp19	1.4e-16		Ttc39b	0.130687
Rpl18	1.51e-16		Epgn	0.130876
Parpbp	1.57e-16		R3hcc1l	0.131824
Trib3	1.58e-16		Gm46210	0.132297
Fam96b	1.66e-16		Dcun1d3	0.13265
Ltbp4	1.75e-16		1700102P08Rik	0.132997
Mllt11	1.79e-16		Ndfip2	0.133082
G930009F23Rik	1.83e-16		Vpreb3	0.133338
Pfas	1.86e-16		Cxcr5	0.133338
Uhrf1	1.9e-16		Iglv3	0.133338
Sptbn1	1.93e-16		Dubr	0.133403
Uba52	1.98e-16		Trim5	0.133893
2410002F23Rik	2.06e-16		Lrrc27	0.133898
Ubap2	2.06e-16		Ifit3	0.133898
Dap3	2.11e-16		Hist2h2aa2	0.135196
Rwdd1	2.11e-16		Nufip2	0.135196
L1cam	2.12e-16		Sdcbp	0.135991
Ergic3	2.18e-16		Dock5	0.136102
Taf15	2.22e-16		Gm5577	0.136219
Tacc2	2.24e-16		Igkv12-46	0.136307
Vangl1	2.28e-16		Dclre1c	0.137529
Dusp4	2.31e-16		Osbpl8	0.137649
Sdhaf4	2.42e-16		Napa	0.138276
Mypop	2.52e-16		Iqgap1	0.139629
Amhr2	2.52e-16		Gabpb1	0.1401
Eif2d	2.56e-16		Myd88	0.1401
Aunip	2.68e-16		Gm8369	0.141444
Slc7a3	2.77e-16		Ccr3	0.141649
Aldh7a1	2.85e-16		Nbeal1	0.14179
Csrp1	2.98e-16		Gm15445	0.142094
Ipo11	2.99e-16		Jak3	0.142237
Ctf1	3.15e-16		Cnot7	0.142438
Pcsk5	3.31e-16		Ublcp1	0.142546
Pnn	3.35e-16		Tmem33	0.14445
Spryd4	3.36e-16		Rbm38	0.144739
Foxf2	3.39e-16		Gm10634	0.145973
Sirt5	3.43e-16		Klra17	0.146335
Ttc3	3.52e-16		Pcyt1a	0.146335
Cmss1	3.58e-16		Mgea5	0.146609
Cxxc5	3.81e-16		Sag	0.146824
Rbm28	3.9e-16		Rnf113a2	0.146846
S100a4	3.96e-16		Btg3	0.149218
Cct5	4.02e-16		Myb	0.149304
1810062G17Rik	4.04e-16		Cln5	0.150054
Chmp6	4.13e-16		Tnrc6b	0.150153
Lgalsl	4.15e-16		Dnajc5	0.150965
Dis3	4.43e-16		Thbs1	0.151326
Ybx1	4.54e-16		Slc22a4	0.151366
Tomm40	4.72e-16		Sltm	0.151701
Babam1	4.82e-16		Tctex1d2	0.151701
Rfc3	4.89e-16		Ifitm2	0.151904
Hdhd2	5.36e-16		Igkv12-98	0.152139
Maats1	5.42e-16		Retreg1	0.152428
Ing1	5.47e-16		Swap70	0.152862
Ndufv1	5.73e-16		Reps2	0.154519
Ltv1	5.93e-16		Ctnnb1	0.154526
Mpg	6e-16		Fam76a	0.154645
Mtfr1	6.07e-16		Gfi1	0.154739
Scrn2	6.37e-16		Cyp2ab1	0.154739
Arhgef12	6.77e-16		Adgrg3	0.155025
Mbtps1	6.78e-16		Gm15247	0.155508
Nol9	7.07e-16		Defb40	0.155508
Arl2bp	7.24e-16		Atg9a	0.155879
Golim4	7.43e-16		Cd300lf	0.156098
Drap1	7.71e-16		Usp32	0.156101
Las1l	7.92e-16		Fnbp4	0.157971
Cdc42bpa	8.03e-16		Wipf2	0.15815
U2af1	8.23e-16		Ezr	0.158597
Taf5l	8.26e-16		Hnrnpc	0.158695
Txn2	8.47e-16		Il10	0.158789
Abce1	8.5e-16		Ccdc82	0.158789
Abcf1	8.58e-16		Rhox8	0.159037
Eftud2	8.76e-16		Wbp1l	0.159037
Col5a2	8.8e-16		Csf2	0.159699
Grwd1	9.2e-16		2010109A12Rik	0.161983
Rpl27a	9.51e-16		E030030I06Rik	0.162972
Acy1	9.84e-16		4833418N02Rik	0.163007
Mdn1	9.89e-16		Dbp	0.16395
Tmem41a	9.93e-16		Bloc1s6os	0.164071
Bet1	1.09e-15		Rapgef4	0.164155
Dhcr24	1.1e-15		Gm12764	0.164155
Nusap1	1.15e-15		Kdm4d	0.164155
C1ra	1.21e-15		Scin	0.164155
Eif3b	1.38e-15		Rragc	0.164572
Trmt5	1.4e-15		Arhgap26	0.165063
Pcgf6	1.4e-15		Igkv3-12	0.165531
Rock2	1.41e-15		Csta1	0.165604
Rab27b	1.44e-15		Perm1	0.165921
Yars	1.46e-15		Ube2h	0.166205
Eif2b1	1.49e-15		Xrcc5	0.16691
Ankrd9	1.51e-15		S100a2	0.167588
Haus6	1.54e-15		Gm47667	0.167618
Nfix	1.56e-15		Crebl2	0.167952
Rpp14	1.61e-15		Art5	0.168709
Psmc5	1.63e-15		F630028O10Rik	0.169281
0610010K14Rik	1.76e-15		Rsf1	0.169345
Vps13a	1.87e-15		Tbc1d10a	0.170327
Thbs3	1.88e-15		Usp2	0.170626
Afmid	1.94e-15		Braf	0.17064
Swi5	1.94e-15		Hyal1	0.171337
Kat2a	1.98e-15		Gm16894	0.171813
Rps29	1.98e-15		Gm15675	0.172075
Setd6	1.99e-15		Olfr433	0.172075
Gm28285	2.02e-15		Gm12981	0.172075
Smn1	2.07e-15		Cd300e	0.172075
Rab10	2.14e-15		AC122413.1	0.172075
Mad1l1	2.26e-15		Mpp5	0.174187
Spns2	2.36e-15		Pecam1	0.17466
Etv1	2.4e-15		C030010L15Rik	0.174723
Ndufa10	2.62e-15		Fam84b	0.176378
Saa3	2.66e-15		Anks1	0.179134
Uchl1	2.7e-15		Brwd3	0.17948
Metrn	2.72e-15		Gm38979	0.17948
Rad51	2.72e-15		Zfp773	0.180031
Mpst	2.75e-15		Nsd3	0.180031
Slc24a5	2.8e-15		A530046M15Rik	0.180031
Dnajc22	2.8e-15		Slco4a1	0.180521
Tigit	2.81e-15		Pramef8	0.181131
Erbb2	2.87e-15		Icam4	0.181308
Clpb	2.98e-15		Il2ra	0.182211
Tusc3	3.02e-15		Elmod2	0.182414
Bola3	3.04e-15		Gm17034	0.182962
Nol8	3.13e-15		Dll1	0.1835
1110008P14Rik	3.41e-15		Meig1	0.184191
Mrpl32	3.49e-15		Txk	0.184191
Rpl6	3.6e-15		Gm40645	0.184191
Prdx3	3.73e-15		Gm32401	0.184191
Armc1	3.81e-15		Pum2	0.185792
Acat2	3.83e-15		Tex15	0.186449
H1f0	3.84e-15		Ifi202b	0.186773
Mex3a	3.85e-15		Gm10552	0.18698
Actl6a	4.06e-15		Safb2	0.18799
Mycbp	4.08e-15		Serinc3	0.189357
C1s1	4.14e-15		Slc28a2	0.189372
Cdca3	4.19e-15		Fcrla	0.190501
S100a1	4.23e-15		H2-D1	0.191809
Ghr	4.24e-15		Atp6v1b2	0.19186
Utp18	4.33e-15		Igkv4-74	0.193687
Oip5	4.35e-15		Bclaf3	0.194663
Mapk11	4.39e-15		Id3	0.195347
Nbdy	4.56e-15		Eif4a2	0.195668
Hist1h2ae	4.56e-15		Mapk13	0.195884
Arhgap5	4.56e-15		Tpbg	0.196134
Tmem181a	4.59e-15		Slc8b1	0.196566
Wdr77	4.61e-15		Has1	0.197348
Gm14137	4.67e-15		Inpp5a	0.197796
Snrpn	4.76e-15		Gm43796	0.197913
Mrpl30	5e-15		Gm17116	0.198053
Rsrc1	5.03e-15		Rsf1os2	0.198272
Siah1b	5.07e-15		0610040F04Rik	0.1987
Metap1d	5.1e-15		Med13	0.199001
Imp3	5.15e-15		Tmem248	0.199761
Upf3a	5.35e-15		Rpl9-ps1	0.201402
Nphp1	5.61e-15		Cyfip2	0.203006
Ssr2	5.69e-15		Tle3	0.203052
Ajuba	5.88e-15		F12	0.203689
Brca1	5.88e-15		Gm26626	0.203824
Nt5m	5.97e-15		Atp11a	0.204399
Tuba1a	6.21e-15		Nadk	0.204534
Eif4ebp1	6.27e-15		Acsl1	0.204823
Pcbd1	6.28e-15		Esco1	0.205564
Ssbp1	6.32e-15		Tmem86b	0.205781
Sil1	6.38e-15		Tlcd1	0.206128
Ddx21	6.51e-15		Ubc	0.206228
Fer	7.02e-15		Ankrd22	0.206628
Ddah1	7.06e-15		Pwwp2b	0.206898
Arhgap42	7.06e-15		Cnr2	0.207074
Qsox2	7.13e-15		Gm17435	0.208075
Fanca	7.13e-15		Bnip3l	0.209148
Cdk8	7.21e-15		Bst1	0.209385
Il1rl1	7.42e-15		Marf1	0.209785
Polr2d	7.52e-15		Ep300	0.209994
Gm43154	7.9e-15		Ceacam18	0.210285
Josd1	7.9e-15		Abcg1	0.213095
Txnl1	7.94e-15		Gm26649	0.214346
Haus7	7.98e-15		Igsf23	0.214346
Tiam2	7.98e-15		Neil2	0.214346
Ecsit	8.04e-15		Poldip3	0.216055
Ccdc127	8.29e-15		Gpr132	0.216215
Slirp	8.33e-15		Nhej1	0.217412
Fkbp1b	8.41e-15		Tmcc1	0.21837
Wdr74	8.41e-15		Prox2os	0.219082
Csrp2	8.7e-15		Btla	0.219595
Mt1	8.77e-15		Cd300a	0.221138
Wdr46	8.91e-15		Dennd4b	0.222101
Cfap20	9e-15		Med7	0.224116
Gprc5a	9.13e-15		Mbnl2	0.225384
Lrp11	9.13e-15		Carhsp1	0.225894
Pdgfra	9.29e-15		Gm46224	0.225996
Rtel1	9.44e-15		Rabgap1	0.226326
Cct7	9.57e-15		N4bp2l1	0.227907
Lars	9.6e-15		Itgav	0.228124
Arhgap10	9.85e-15		Ambra1	0.229678
Trappc6b	9.97e-15		Igkv2-109	0.23102
Eri3	1e-14		Hspa5	0.231293
Sertad4	1.03e-14		Hif1a	0.234588
Meis2	1.03e-14		Dhtkd1	0.23528
Plscr2	1.03e-14		Prrg4	0.23528
Fbln1	1.03e-14		Gm19345	0.23528
Rcn3	1.04e-14		Gm26944	0.23528
Ttll1	1.07e-14		Cpm	0.23528
Pin1	1.1e-14		A730061H03Rik	0.23528
Brix1	1.1e-14		Slain1	0.23528
Itga10	1.14e-14		Sapcd1	0.23528
Ecscr	1.14e-14		Sema6a	0.23528
Myo1b	1.16e-14		2810403A07Rik	0.235343
Zfp7	1.19e-14		Tmbim4	0.235527
Fkbp1a	1.21e-14		Nt5c3	0.236038
Hbegf	1.22e-14		Bhlhe41	0.236393
Exosc8	1.24e-14		Ranbp9	0.236393
Tpmt	1.27e-14		Trp53i11	0.236413
Dnajc25	1.28e-14		Gm12708	0.236747
Nudt19	1.32e-14		Sidt2	0.236747
Zfp9	1.33e-14		Gm48780	0.237857
Pgbd5	1.33e-14		Grb2	0.238578
Cops7a	1.35e-14		Eid3	0.239113
Snrpa1	1.39e-14		Rab11fip4	0.239418
Cyc1	1.45e-14		Clk4	0.23994
Tbrg4	1.46e-14		Gm20604	0.240541
Hs6st1	1.53e-14		Vmp1	0.241273
Mtrr	1.56e-14		Gba	0.24298
Dgcr6	1.57e-14		Dgkg	0.243293
Ramp2	1.61e-14		Cxcr4	0.244195
Eif3m	1.65e-14		9930012K11Rik	0.244195
Gpr149	1.68e-14		Pomk	0.244571
Nln	1.7e-14		Gpha2	0.245135
Pdia6	1.7e-14		Klf7	0.248227
Rap1gap	1.8e-14		5430427O19Rik	0.249513
Ckap2l	1.8e-14		Snn	0.249636
Ppie	1.8e-14		Cox17	0.250218
Ndrg2	1.81e-14		Impact	0.250508
Gm14418	1.83e-14		Zfp597	0.250667
P4ha2	1.91e-14		Gm48529	0.251046
Srsf10	1.92e-14		Tbc1d2b	0.251046
Tcf3	1.99e-14		Aph1c	0.251173
Pdcd5	2e-14		Jund	0.251222
Phb2	2.01e-14		Avl9	0.25128
Hnrnpab	2.02e-14		Herc1	0.251725
Mri1	2.17e-14		Ptpre	0.252503
Spr	2.17e-14		Chrm3	0.253497
BC003965	2.2e-14		Psmb9	0.255552
Polr1a	2.28e-14		Csf2rb2	0.256483
Cops2	2.32e-14		Slc16a3	0.257168
Bub1b	2.34e-14		Tmsb15l	0.2575
Rps15a	2.37e-14		Tnik	0.2575
Mcm8	2.41e-14		Cstb	0.258288
Erg28	2.43e-14		Ppp1r2	0.258432
Ndufs6	2.46e-14		Fam214b	0.258742
Rapgef3	2.52e-14		Cggbp1	0.258791
Gm15491	2.52e-14		Gm42418	0.259735
Rpl9-ps6	2.63e-14		Khdrbs2	0.260238
Exo1	2.73e-14		1700066B17Rik	0.260238
Nnmt	2.74e-14		Pard3b	0.260238
Zfp820	2.74e-14		Gm28845	0.260238
Farsb	2.77e-14		Col4a3	0.260238
Arpin	2.8e-14		Per2	0.260238
Pura	2.82e-14		Gm26720	0.260238
Lancl1	2.85e-14		Olfr12	0.260238
Me1	2.99e-14		Cd55	0.260238
Pum3	3.06e-14		Gm15848	0.260238
Mrps9	3.11e-14		Lemd1	0.260238
Fblim1	3.19e-14		Gm38304	0.260238
Alkbh1	3.4e-14		Rxrg	0.260238
Vapb	3.43e-14		Gm37126	0.260238
D3Ertd254e	3.44e-14		Gm13348	0.260238
Cbx1	3.49e-14		Gm13427	0.260238
Cstf1	3.55e-14		Gm13404	0.260238
Chchd7	3.63e-14		Ttll11	0.260238
AC191865.2	3.64e-14		Rc3h2	0.260238
Ptcd2	3.67e-14		Gm13480	0.260238
Tmem150a	3.7e-14		Kcnh7	0.260238
Rpl24	3.77e-14		Hoxd11	0.260238
Fbxl16	3.85e-14		Gm13656	0.260238
Nudcd3	3.88e-14		A930018P22Rik	0.260238
Pak1ip1	3.91e-14		Olfr1307	0.260238
Myo10	3.94e-14		Terb2	0.260238
Six4	4.08e-14		Gm14210	0.260238
Epdr1	4.15e-14		Insm1	0.260238
As3mt	4.19e-14		Gm14252	0.260238
Fnbp1l	4.2e-14		2310001K24Rik	0.260238
Hmmr	4.41e-14		Cdh26	0.260238
Nlgn2	4.52e-14		Frmd7	0.260238
Tubb2b	4.52e-14		Nup62cl	0.260238
Phf5a	4.53e-14		Gm26850	0.260238
Cacna1a	4.58e-14		S100a7a	0.260238
Slc6a9	4.79e-14		Gm43121	0.260238
Lmbr1	4.81e-14		Gm21962	0.260238
P3h1	4.81e-14		Msh4	0.260238
Hdac2	4.9e-14		Gm12493	0.260238
Zfp277	4.99e-14		Zfp37	0.260238
Vim	5.02e-14		Zfp618	0.260238
Dohh	5.04e-14		Gm12798	0.260238
Ercc6l2	5.29e-14		Prkaa2	0.260238
C430042M11Rik	5.36e-14		Gm12907	0.260238
Mrpl37	5.45e-14		Gm12862	0.260238
Cnbp	5.73e-14		Gm12979	0.260238
Lrfn4	6.06e-14		Gm12962	0.260238
Fdps	6.23e-14		Rnf186	0.260238
Got2	6.54e-14		Zfp600	0.260238
Trpa1	6.55e-14		Masp2	0.260238
Hmbs	6.66e-14		Dpp6	0.260238
Plscr4	6.66e-14		C530008M17Rik	0.260238
Ikbip	6.71e-14		Gm42601	0.260238
Trim2	6.79e-14		Lrrc8dos	0.260238
Gpn2	6.97e-14		Gm28050	0.260238
Afap1	7.01e-14		Gm26718	0.260238
Mesd	7.02e-14		Hnf1a	0.260238
2310009B15Rik	7.13e-14		B230112J18Rik	0.260238
Rfc5	7.19e-14		Gm16063	0.260238
Ranbp1	7.36e-14		Rasal1	0.260238
Thoc5	7.65e-14		Il31	0.260238
Pde4dip	7.76e-14		Gm40348	0.260238
Metap2	7.84e-14		Grifin	0.260238
Sdad1	7.91e-14		Gm15409	0.260238
Ccnd1	8.14e-14		Plxna4os2	0.260238
Ubqln2	8.27e-14		Gm14540	0.260238
Jkamp	8.42e-14		Epha1	0.260238
Rpl37a	8.51e-14		1600015I10Rik	0.260238
Smc4	8.7e-14		Tril	0.260238
Xrcc6	8.86e-14		Igkv14-111	0.260238
Scd2	9.3e-14		Igkv1-108	0.260238
Ints11	9.34e-14		Igkv4-63	0.260238
Mrps18a	9.34e-14		Igkv4-59	0.260238
Cops3	9.44e-14		Igkv4-57-1	0.260238
Rhno1	9.71e-14		Igkv8-30	0.260238
Mrps26	9.79e-14		Cntn6	0.260238
Tmeff1	1.01e-13		Gm19757	0.260238
Kif21a	1.01e-13		Cecr2	0.260238
1700086O06Rik	1.01e-13		Tpi1	0.260238
Drg2	1.03e-13		Klrb1	0.260238
Zfhx4	1.03e-13		Klra2	0.260238
Wipi1	1.03e-13		9430041J12Rik	0.260238
Dcbld2	1.03e-13		D030047H15Rik	0.260238
Casp12	1.07e-13		Shisa7	0.260238
Gnb1l	1.07e-13		Hif3a	0.260238
Chtf18	1.11e-13		Apoc2	0.260238
Lig1	1.14e-13		Gm16251	0.260238
Sf3a1	1.15e-13		Pou2f2	0.260238
Erc2	1.16e-13		4933430L12Rik	0.260238
Arsa	1.22e-13		Mia	0.260238
Etaa1	1.24e-13		Gm45095	0.260238
Snx9	1.27e-13		Zfp536	0.260238
Eif3f	1.29e-13		Gm36546	0.260238
Ssbp3	1.3e-13		Mamstr	0.260238
Dyrk3	1.31e-13		Gm30459	0.260238
Fam58b	1.31e-13		Gm45090	0.260238
Pdgfc	1.33e-13		Ucp3	0.260238
Apoa2	1.34e-13		Itgal	0.260238
Rarres2	1.35e-13		Dpysl4	0.260238
Tufm	1.37e-13		Ins2	0.260238
Slc35e4	1.53e-13		Gm28905	0.260238
Taf1d	1.53e-13		1700020N01Rik	0.260238
Twnk	1.54e-13		Slc2a12	0.260238
Traf4	1.54e-13		Col10a1	0.260238
Ndc80	1.65e-13		Gm47598	0.260238
Pfdn6	1.68e-13		F930017D23Rik	0.260238
Pacsin3	1.7e-13		Gm40634	0.260238
Cdc123	1.75e-13		Gm34376	0.260238
Rce1	1.8e-13		1700028I16Rik	0.260238
Cdk15	1.88e-13		Rdh1	0.260238
Rab3ip	1.91e-13		B930025P03Rik	0.260238
Tmem29	1.91e-13		Gm33326	0.260238
Drg1	1.99e-13		Proz	0.260238
Gm14322	2.01e-13		Gm6213	0.260238
Stard13	2.01e-13		Gm45479	0.260238
Tnfrsf10b	2.01e-13		Olfr372	0.260238
Fgf7	2.05e-13		Gm27169	0.260238
Dhfr	2.09e-13		Nqo1	0.260238
Ptprs	2.09e-13		Hsd17b2	0.260238
Mrpl50	2.13e-13		Gm7480	0.260238
Ptcd3	2.23e-13		Sema3g	0.260238
Pear1	2.23e-13		Antxrl	0.260238
Rcc2	2.24e-13		1700109G14Rik	0.260238
Apopt1	2.27e-13		Klf12	0.260238
Grpel1	2.34e-13		Gm17613	0.260238
Sox11	2.35e-13		Gm10720	0.260238
Smc6	2.46e-13		Gm10717	0.260238
Rpl38	2.49e-13		Gm38431	0.260238
Etfbkmt	2.52e-13		Bmper	0.260238
Krtcap2	2.54e-13		Gm29642	0.260238
Adss	2.56e-13		Hepacam	0.260238
Sema3c	2.63e-13		Zic4	0.260238
Lage3	2.7e-13		Sox14	0.260238
Sptssa	2.71e-13		Lrrc2	0.260238
Ttc32	2.71e-13		Rtp3	0.260238
Mmp14	2.78e-13		Arpp21	0.260238
Immt	2.94e-13		Osbpl10	0.260238
Psma3	3.05e-13		Gm39459	0.260238
Eif1ad	3.06e-13		Hhatl	0.260238
Cyp20a1	3.07e-13		Il9r	0.260238
Uchl5	3.1e-13		Olfr1396	0.260238
Adarb1	3.18e-13		Olfr1393	0.260238
Gm14124	3.28e-13		Olfr30	0.260238
Mlf1	3.32e-13		Gm10435	0.260238
Pcsk4	3.55e-13		Pirt	0.260238
Eif3g	3.58e-13		9230020A06Rik	0.260238
Clmp	3.64e-13		Lrrc46	0.260238
Eef1akmt4	3.69e-13		Neurod2	0.260238
Usp39	3.7e-13		Grb7	0.260238
Tmem242	3.8e-13		Krt222	0.260238
Eif3d	3.81e-13		Cpsf4l	0.260238
Bckdhb	3.82e-13		Pde6g	0.260238
Ptgis	3.83e-13		Ppp1r27	0.260238
Nek1	3.85e-13		Gm30893	0.260238
Kansl2	4.18e-13		Nme8	0.260238
Gfm1	4.29e-13		Nrsn1	0.260238
Deptor	4.29e-13		Gm26735	0.260238
Tmem18	4.45e-13		Gm5447	0.260238
Polr3k	4.52e-13		Gm48662	0.260238
Ruvbl1	4.54e-13		Gm48707	0.260238
Fech	4.61e-13		Ofcc1	0.260238
Ndufa12	4.62e-13		Gm48570	0.260238
Wdr36	4.78e-13		BC001981	0.260238
Swsap1	4.81e-13		Trim9	0.260238
Smc1a	4.89e-13		Lbhd2	0.260238
Fen1	5.03e-13		Gm10425	0.260238
Enah	5.11e-13		Ighj1	0.260238
Ccdc34	5.13e-13		Ighv8-8	0.260238
Rab13	5.26e-13		Ighv1-72	0.260238
Mad2l1	5.26e-13		Ighv1-80	0.260238
Nmd3	5.32e-13		Mtmr12	0.260238
Cebpzos	5.38e-13		Pvalb	0.260238
Shisa4	5.4e-13		AL591952.1	0.260238
Atp5s	5.44e-13		Pnpla5	0.260238
Rnf126	5.84e-13		Gm30085	0.260238
Rita1	6.34e-13		9030404E10Rik	0.260238
Sod3	6.45e-13		Gm15845	0.260238
Prr11	6.72e-13		Igsf11	0.260238
Exosc9	6.86e-13		Gm26732	0.260238
Col6a3	6.98e-13		BC016579	0.260238
Hao1	7.28e-13		Tmem30c	0.260238
Zfp91	7.31e-13		Gm21970	0.260238
Rpa2	7.37e-13		Clic6	0.260238
Tomm70a	7.42e-13		Gm29050	0.260238
Alg2	7.57e-13		Ldhal6b	0.260238
Nomo1	7.72e-13		AC117241.1	0.260238
Osmr	7.74e-13		Tcp10b	0.260238
Trp53i13	7.75e-13		Smok2a	0.260238
Acot13	8.09e-13		Tcp10c	0.260238
Cenpk	8.16e-13		A930024N18Rik	0.260238
Rtca	8.19e-13		Gm10226	0.260238
Srgap3	8.42e-13		Gm20442	0.260238
Snd1	8.54e-13		Daam2	0.260238
Fam220a	8.67e-13		Acsbg2	0.260238
Chchd1	8.68e-13		Eif4ebp3	0.260238
Zdhhc12	8.76e-13		Pcdhga7	0.260238
Nifk	8.77e-13		Gm4221	0.260238
Shcbp1	9.06e-13		A330084C13Rik	0.260238
E2f8	9.07e-13		Gm28374	0.260238
Bysl	9.36e-13		Oosp3	0.260238
Eng	9.45e-13		Gm47243	0.260238
Dynap	9.65e-13		Slc1a1	0.260238
Tmx2	9.68e-13		Gm47735	0.260238
Emilin1	9.74e-13		Gm28578	0.260238
Ptgfrn	1e-12		Fus	0.26058
Nudcd2	1.03e-12		Mpp1	0.262258
Carnmt1	1.08e-12		Ogt	0.263513
Pkp4	1.1e-12		4833445I07Rik	0.263832
Plekha5	1.1e-12		Ppp6r3	0.264376
Pigk	1.1e-12		Gm37305	0.264785
Esf1	1.12e-12		Ubn1	0.264785
Entpd6	1.13e-12		Eml4	0.264866
Pdzd11	1.14e-12		Anxa11	0.264986
Ammecr1	1.18e-12		Nsrp1	0.266487
Txnl4a	1.19e-12		Tstd1	0.26714
Nudt1	1.21e-12		Cables2	0.26714
Chchd4	1.3e-12		Ltb	0.267719
Cdc16	1.3e-12		Ppp2r2d	0.268805
Lrpprc	1.34e-12		Ankrd66	0.268891
Tie1	1.36e-12		1200007C13Rik	0.268961
Thsd4	1.36e-12		Map1lc3b	0.270344
Kifap3	1.38e-12		Zfp473	0.271848
Zc3h8	1.4e-12		Tinf2	0.272733
Rabepk	1.42e-12		Ascc3	0.272871
Fance	1.43e-12		A830035O19Rik	0.272871
Apold1	1.5e-12		Hk1	0.275252
Wrnip1	1.52e-12		Il18	0.277663
Rpn2	1.54e-12		Tmc4	0.278144
Taf10	1.55e-12		Cd44	0.27846
Dph2	1.56e-12		Naglu	0.278542
Kdelc1	1.62e-12		Znfx1	0.280715
Gipc2	1.66e-12		Phf23	0.281325
Ndufs5	1.75e-12		Sell	0.283669
Daam1	1.75e-12		Ereg	0.28398
Nop2	1.8e-12		Sertad1	0.284658
Polr2h	1.82e-12		Glcci1	0.285798
Trmt10a	1.85e-12		Gm29264	0.28639
Tmem158	1.85e-12		Gm19412	0.286585
Mbd3	1.87e-12		Brd4	0.28759
Polr2m	1.88e-12		Hcls1	0.288033
Sumo2	1.88e-12		Ifi204	0.288357
Fitm2	1.93e-12		Atp6v1d	0.288674
Kifc1	1.97e-12		Entpd3	0.290925
Ncapg	2.06e-12		Rasa3	0.295133
Trmt10c	2.08e-12		Arel1	0.295917
Eif6	2.11e-12		Elf2	0.296523
Myof	2.11e-12		B230317F23Rik	0.298116
Pla2g6	2.17e-12		Sox5	0.29828
Cenpq	2.2e-12		Gm10719	0.29828
Pkn3	2.21e-12		Syt8	0.298583
Idh3a	2.24e-12		Rab33a	0.2986
Gjb4	2.26e-12		Gm15859	0.298973
Nucks1	2.31e-12		AI480526	0.299389
Mthfd1l	2.33e-12		Ppp4r3b	0.301578
Pus1	2.35e-12		Pik3c2b	0.301764
Rad50	2.35e-12		Nlrc4	0.302101
Nr2f1	2.48e-12		Gm49368	0.302145
Tle1	2.53e-12		Lrmda	0.302669
Gm8186	2.58e-12		Cfap74	0.302898
Trub1	2.66e-12		Jam2	0.302898
Wdr89	2.68e-12		Cnnm4	0.303511
Vkorc1	2.77e-12		Il20rb	0.303998
Cptp	2.83e-12		Slc11a1	0.304198
Tsr3	2.93e-12		Gm47283	0.304441
Psmb1	2.95e-12		2510017J16Rik	0.30553
Slc50a1	3.13e-12		Chpt1	0.306103
Rabl6	3.18e-12		Epc1	0.307138
Nabp2	3.18e-12		Ndufaf7	0.30938
Arntl2	3.21e-12		Mtmr14	0.310232
Epb41l1	3.29e-12		Daxx	0.312916
Tbl3	3.33e-12		Rnf40	0.313741
Itfg2	3.45e-12		Gm29367	0.314821
Ssx2ip	3.53e-12		Gm21781	0.315438
Hint3	3.62e-12		Higd1a	0.316062
Akap2	3.73e-12		Cdnf	0.316136
Tsc22d1	3.74e-12		Nr6a1	0.316136
Lactb2	3.81e-12		Gnai3	0.316136
Snai2	3.86e-12		Cacna1b	0.316708
Rplp2	3.89e-12		Hist1h2be	0.31701
Drosha	3.97e-12		Galnt4	0.317406
Dnal4	4.05e-12		Pdk1	0.318006
Zfhx3	4.15e-12		Gcc1	0.319676
Incenp	4.23e-12		9330179D12Rik	0.319936
Ndufa4l2	4.26e-12		Gpnmb	0.320081
Xpot	4.4e-12		Vsig10l	0.323858
Wdr6	4.42e-12		Nav2	0.32388
Aprt	4.43e-12		Zfp384	0.324221
Thbs2	4.45e-12		Clk3	0.325034
0610009B22Rik	4.54e-12		Cpd	0.325755
Zcchc17	4.59e-12		Vps11	0.326083
Ndc1	4.66e-12		Rnf31	0.32712
Adamts1	4.76e-12		Ypel5	0.327259
Rnf220	4.89e-12		Zfp655	0.328793
Fam206a	4.98e-12		Ets1	0.329287
Ptov1	4.99e-12		D17Wsu92e	0.329287
Piwil4	5.16e-12		Gbe1	0.329862
Mtfp1	5.34e-12		Zfp943	0.32991
Slc25a24	5.38e-12		A030001D20Rik	0.330773
Ak3	5.39e-12		Sppl2a	0.331243
Rpf1	5.58e-12		Mex3d	0.331912
Smim10l1	5.84e-12		Hpgds	0.333748
Nfia	5.94e-12		Tk2	0.342034
Nr2c2ap	6e-12		Ccno	0.342034
Eif5a	6.22e-12		Clec12b	0.342468
Gins1	6.25e-12		Suox	0.342932
Timeless	6.42e-12		Slfn5	0.342932
Ocln	6.52e-12		Sntb1	0.342932
Maoa	6.55e-12		Taco1os	0.343231
Otud4	6.6e-12		Cdk17	0.344605
Col3a1	6.61e-12		Nub1	0.34521
Mapk8ip1	6.82e-12		Slc38a2	0.345313
Sf3a3	6.83e-12		Dnhd1	0.346631
Zpr1	6.86e-12		Rela	0.346651
Raet1e	6.92e-12		1810041H14Rik	0.347253
Slc35f2	7.08e-12		Mthfs	0.347253
Znhit3	7.19e-12		Trp53rkb	0.349194
Mgst2	7.2e-12		Gm26756	0.35004
Ap1s1	7.23e-12		Nudt15	0.351171
Ttll12	7.3e-12		Rgs5	0.352345
Mtx1	7.34e-12		Nemp2	0.35323
Clns1a	7.36e-12		Rab44	0.355822
Tfam	7.4e-12		Gm14005	0.357153
Srd5a1	7.48e-12		Ncapg2	0.357989
4930430F08Rik	7.52e-12		Cxcr2	0.359806
Impad1	7.7e-12		Plet1	0.36024
Polr2e	8.06e-12		Mospd1	0.360934
Vdac1	8.08e-12		Slc9a3r1	0.36173
Pola2	8.23e-12		Cd2bp2	0.361994
Bccip	8.24e-12		Zfp831	0.36417
Gjb3	8.49e-12		Tatdn2	0.36417
Nptx1	8.49e-12		Heca	0.364479
Cdpf1	8.51e-12		E430024P14Rik	0.364479
Prnp	8.65e-12		Trim26	0.364479
Enkd1	8.76e-12		Tceal9	0.366197
Gtf2h5	8.88e-12		Prrg1	0.366386
Cwc27	8.94e-12		Gm10382	0.366391
Cinp	8.96e-12		Nxpe3	0.366391
Fbxo31	8.98e-12		Irgc1	0.367975
Slc19a2	9.07e-12		Rasl11b	0.368168
Rps16	9.17e-12		Lrfn1	0.368168
5730480H06Rik	9.19e-12		Gm44899	0.368168
Dcps	9.22e-12		Gm44672	0.368168
Tjap1	9.29e-12		Amh	0.368168
Cox7b	9.34e-12		Msrb3	0.368168
Polr1c	9.42e-12		H2-Eb2	0.368168
Cadm1	9.52e-12		Rbpj	0.368545
Naa38	9.54e-12		Gramd1b	0.368586
Ccdc107	9.57e-12		Trim25	0.370393
Rps25	9.68e-12		Gm4262	0.37226
Fam89a	9.68e-12		Mapk1ip1	0.37286
Eif2b3	9.71e-12		Fasl	0.373101
Rab6b	9.98e-12		Btg2	0.373333
Gm14419	1.01e-11		Smndc1	0.373431
Sdhaf3	1.04e-11		Spaca6	0.374701
Klrg2	1.1e-11		Def6	0.377519
Cacna1c	1.1e-11		Gm10366	0.379162
Cdk10	1.12e-11		Ifi27	0.379258
Csgalnact1	1.13e-11		Ube2b	0.379404
Cdc6	1.13e-11		Fos	0.381558
Gtf2a2	1.14e-11		Ccdc174	0.383597
Ndufaf5	1.16e-11		Hmces	0.383857
H2afx	1.19e-11		Map2k3	0.384044
Med28	1.21e-11		Kctd19	0.384489
Nbea	1.25e-11		A730081D07Rik	0.384871
Gm3776	1.25e-11		Serpinc1	0.386167
Wdr34	1.28e-11		AC110211.1	0.388285
G2e3	1.3e-11		Rap1gap2	0.388574
Timm23	1.3e-11		Nlrc3	0.388613
Fancm	1.3e-11		Rnf34	0.388855
Zfp948	1.3e-11		Glyr1	0.389747
Anp32e	1.3e-11		Adnp2	0.389861
D10Wsu102e	1.31e-11		Gbp7	0.391731
Gas2	1.35e-11		Mterf1a	0.391951
Col6a2	1.37e-11		Usp1	0.3927
Plekhh3	1.38e-11		Lilra5	0.393339
Ncaph	1.38e-11		4933406P04Rik	0.393339
Rps19	1.43e-11		Mfsd1	0.393897
Tmem216	1.46e-11		Klf11	0.393897
Frk	1.46e-11		Col20a1	0.39466
Gls2	1.46e-11		Cd86	0.395031
Zfp827	1.46e-11		Mknk2	0.396192
Ahnak2	1.46e-11		Ifnlr1	0.396834
Ttc21b	1.46e-11		Fbxo38	0.398706
Cox10	1.48e-11		Serac1	0.399018
Dars	1.49e-11		Cln3	0.399398
Pfdn4	1.56e-11		Clasp1	0.400277
Lsm14b	1.59e-11		Neurl3	0.402718
Ndufaf6	1.61e-11		Sorbs1	0.402786
Suv39h2	1.61e-11		Sycp2	0.40444
Gm14327	1.61e-11		Gm11696	0.404658
Nbl1	1.61e-11		Ptbp2	0.404675
Emc10	1.61e-11		Ugt1a6a	0.40639
Aqp11	1.64e-11		Wac	0.40751
Rars	1.67e-11		Fbxo11	0.40815
Car5b	1.69e-11		Tpm3-rs7	0.408428
Agk	1.74e-11		2022-03-06	0.408893
Ogfod3	1.74e-11		Tbc1d1	0.409143
Sertad2	1.78e-11		Il10ra	0.409204
Bdnf	1.85e-11		Lmntd1	0.410719
4930471E19Rik	1.85e-11		Tox4	0.411258
Tarbp2	1.88e-11		Tns3	0.411282
Sf3b6	1.9e-11		Gm10277	0.412346
Hist1h1b	1.91e-11		Hspb7	0.413001
Slc9a5	1.93e-11		0610043K17Rik	0.414041
Polr2c	1.98e-11		Myo1d	0.41481
Adamtsl5	2.08e-11		Igkv1-110	0.41524
M1ap	2.09e-11		Gm6583	0.41552
Arhgap35	2.09e-11		Gucy2c	0.415831
2700081O15Rik	2.09e-11		Gm15559	0.416132
Rpp38	2.1e-11		Gstt2	0.417642
Aggf1	2.13e-11		Gm13848	0.417758
Zfp955b	2.14e-11		Hmgb2	0.417758
Skiv2l2	2.17e-11		Fndc3a	0.417771
Aurkaip1	2.18e-11		Sdk2	0.417771
Nppb	2.21e-11		Ttc7b	0.417771
Odaph	2.21e-11		Zcchc12	0.417879
Tlx2	2.21e-11		Gm29458	0.417966
Mrpl27	2.21e-11		Dennd2d	0.418446
Id3	2.37e-11		Gnal	0.418446
Serpina3n	2.38e-11		Gm40617	0.418785
Cops8	2.38e-11		Gm48079	0.419027
Lonp1	2.45e-11		Pla2g2e	0.419272
Gm13544	2.52e-11		Gm48956	0.41959
Hspb11	2.53e-11		Gpbp1l1	0.419728
Colgalt1	2.57e-11		1700025N21Rik	0.419796
Isg20l2	2.59e-11		Gm16685	0.420306
C330027C09Rik	2.73e-11		Cfd	0.420409
Scoc	2.76e-11		Actl7b	0.420691
Aen	2.84e-11		Gm47221	0.421792
Otud6b	2.86e-11		Enthd1	0.422233
Med9	2.92e-11		Gm17088	0.4224
Ergic2	2.94e-11		Ralgapa2	0.422444
Utp11	2.95e-11		Gm30835	0.422444
Cfap36	3.07e-11		Mybph	0.422496
Myg1	3.07e-11		Ffar1	0.422818
Carm1	3.1e-11		Dgkh	0.423439
Map2	3.14e-11		Magi3	0.423688
Mre11a	3.15e-11		Caps2	0.423688
Commd1	3.15e-11		Ap1m2	0.423688
Tpgs2	3.18e-11		BC049762	0.423688
Ank2	3.18e-11		Gm37933	0.424684
Medag	3.18e-11		Zfp953	0.424891
Qtrt1	3.19e-11		Gm11168	0.425184
Dscc1	3.19e-11		Gm41071	0.42562
Tbrg1	3.3e-11		Gm26541	0.425809
Btbd2	3.37e-11		Olfr222	0.426937
Ncbp1	3.45e-11		Gm16239	0.427844
Dennd2a	3.46e-11		Il1r2	0.430307
H2afz	3.48e-11		Gm20753	0.430307
Mrpl13	3.59e-11		Tbx19	0.430307
Slc35a1	3.71e-11		Gm37787	0.430307
Exosc7	3.71e-11		2310043L19Rik	0.430307
Prpsap1	3.82e-11		Gm17275	0.430307
Cenpi	3.87e-11		Gm38171	0.430307
Baalc	3.88e-11		Gm35202	0.430307
R3hcc1	3.95e-11		Gm13496	0.430307
Tmem205	3.95e-11		Cerkl	0.430307
Rad23a	3.99e-11		Olfr1247	0.430307
Mrps17	4.19e-11		Pamr1	0.430307
Ppm1a	4.27e-11		Wt1	0.430307
Noc3l	4.32e-11		Ankrd63	0.430307
Shox2	4.39e-11		AI847159	0.430307
Epas1	4.53e-11		Gm28036	0.430307
Pop5	4.54e-11		Srpk3	0.430307
Rbm8a	4.56e-11		Dlg3	0.430307
Cep104	4.64e-11		Nap1l3	0.430307
Wrap73	4.85e-11		Zcchc18	0.430307
Mars	4.86e-11		Rragb	0.430307
Ddx11	4.86e-11		Hspa4l	0.430307
Rrp12	4.97e-11		Mab21l1	0.430307
Tmem126a	4.98e-11		Ankub1	0.430307
Nelfe	5.2e-11		4933430I17Rik	0.430307
Zrsr2	5.21e-11		Gm43579	0.430307
Akr1e1	5.23e-11		Oas1e	0.430307
N4bp3	5.27e-11		Caln1	0.430307
Tcf12	5.29e-11		Osbpl3	0.430307
Cc2d2a	5.32e-11		5430402O13Rik	0.430307
Hdgfl2	5.35e-11		Igkv4-91	0.430307
Bgn	5.37e-11		Igkj2	0.430307
Fgfr1op2	5.38e-11		Igkj5	0.430307
Pdrg1	5.43e-11		Reg3g	0.430307
B230354K17Rik	5.48e-11		8430408G22Rik	0.430307
AC149090.1	5.53e-11		Kcna6	0.430307
Cdca2	5.72e-11		BC026762	0.430307
Snrpg	5.73e-11		Plekha4	0.430307
BC005561	5.83e-11		Ttll13	0.430307
Cs	5.85e-11		Gm10603	0.430307
Rad1	5.94e-11		4732496C06Rik	0.430307
Pole3	6.11e-11		Tspan32os	0.430307
Mtdh	6.12e-11		Gm3055	0.430307
Wdr5	6.2e-11		Bpifc	0.430307
Fastkd2	6.27e-11		Gm47718	0.430307
Atxn10	6.32e-11		Gm47578	0.430307
Gtf2ird1	6.38e-11		Cyp27b1	0.430307
Ccl25	6.4e-11		B930018H19Rik	0.430307
Zcchc10	6.42e-11		Insl3	0.430307
Glis2	6.48e-11		2010110E17Rik	0.430307
Lima1	6.5e-11		Atp6v0d1	0.430307
Txnrd3	6.55e-11		Syce1l	0.430307
Nxt1	6.58e-11		Gm10718	0.430307
Rpa1	6.69e-11		Gpr83	0.430307
Nfic	6.71e-11		Cbl	0.430307
Mut	6.72e-11		Gm5617	0.430307
Slc1a5	6.92e-11		Gm28424	0.430307
Fbl	6.97e-11		Gm17334	0.430307
Acsbg1	7.11e-11		Gm11201	0.430307
Gnpnat1	7.14e-11		Gm15892	0.430307
Mcm5	7.22e-11		Gm11525	0.430307
Troap	7.39e-11		Mpp3	0.430307
B3galt6	7.51e-11		Gm11665	0.430307
Sphk1	7.51e-11		Sfrp4	0.430307
Sf3b3	7.52e-11		Gm48764	0.430307
Cldn34c1	7.56e-11		Gm34047	0.430307
Otx1	7.56e-11		Lrrc72	0.430307
Gm266	7.56e-11		Gm29019	0.430307
Sec23a	7.6e-11		Gm43388	0.430307
S100a16	7.62e-11		Lamp3	0.430307
Rhbdd3	8.2e-11		Fbxo40	0.430307
Rhoj	8.27e-11		Trat1	0.430307
Surf6	8.6e-11		Pcp4	0.430307
Aspscr1	8.7e-11		Tcp10a	0.430307
Mcm7	8.8e-11		Zfp811	0.430307
Atp5b	8.8e-11		Plin5	0.430307
Cyb5r3	8.85e-11		Gm15956	0.430307
Cfap69	8.99e-11		Syt7	0.430307
Col12a1	9.41e-11		1700018L02Rik	0.430307
Psmd1	9.63e-11		Mthfsl	0.430482
Scpep1	9.79e-11		9430060I03Rik	0.431523
Med19	9.83e-11		Kctd12	0.431523
Tpcn1	1.01e-10		Atp11b	0.432291
Dhx29	1.02e-10		Stat1	0.433059
Gnl2	1.03e-10		Gm17619	0.433647
Tnfaip1	1.07e-10		Dmxl2	0.43437
Abcb8	1.07e-10		Gm47708	0.436626
Mgarp	1.07e-10		Gm27010	0.436626
Ube2m	1.07e-10		Cacul1	0.436951
Nudt6	1.09e-10		Nup155	0.438597
Mrgbp	1.11e-10		4930518I15Rik	0.439423
Rpl9	1.12e-10		Larp4b	0.440342
Ska3	1.12e-10		Ccdc57	0.442392
Tsn	1.13e-10		Smcr8	0.444557
Pde6d	1.13e-10		Gm26742	0.444568
Ptges3	1.16e-10		Col9a3	0.44598
Rnaseh2a	1.17e-10		Gys1	0.446008
Cox7c	1.17e-10		1810010D01Rik	0.446008
Smarcad1	1.21e-10		Yme1l1	0.448383
Pard6a	1.23e-10		Myl2	0.449528
Ptgds	1.25e-10		Zfp407	0.450185
Tdrd9	1.25e-10		Spata1	0.452152
A830019P07Rik	1.25e-10		Dhfr	0.454373
Zfx	1.3e-10		Itpkb	0.456209
D030068K23Rik	1.31e-10		Ak4	0.457049
Gtf2h4	1.35e-10		Mettl3	0.45783
Hmg20b	1.37e-10		Trip12	0.458868
Mettl25	1.37e-10		Zfp821	0.460016
Tmem183a	1.37e-10		Zbtb11	0.461934
Topbp1	1.4e-10		9330020H09Rik	0.463888
Cmtr2	1.41e-10		Msl1	0.463982
Rsl24d1	1.41e-10		Ago2	0.464466
Ccnd2	1.43e-10		Btbd7	0.466388
Arhgap28	1.44e-10		Med20	0.468011
Fads2	1.44e-10		Prkcd	0.468767
Mlkl	1.46e-10		Synj1	0.471403
Brca2	1.47e-10		Slc20a1	0.472893
Agpat2	1.5e-10		Txnrd1	0.47295
Dus3l	1.56e-10		Osbpl11	0.47295
Lig4	1.64e-10		Kat6a	0.47352
Col7a1	1.64e-10		Pex5	0.478519
Dnmt1	1.65e-10		Fbrs	0.478757
Stn1	1.66e-10		Tmem164	0.479441
Fscn1	1.67e-10		Herpud1	0.47945
Ahdc1	1.73e-10		Wdfy1	0.481399
Mastl	1.76e-10		A430033K04Rik	0.481403
Ipo7	1.76e-10		Myh10	0.481403
Timm21	1.76e-10		Jmy	0.481403
Pomgnt1	1.79e-10		Gm11131	0.481403
Gphn	1.79e-10		Rngtt	0.482042
Gtse1	1.8e-10		Ptprcap	0.484997
Tax1bp3	1.84e-10		St3gal1	0.485901
Mtg1	1.84e-10		Tor1aip1	0.485914
Nol6	1.85e-10		Gm9725	0.489698
[truncated: 7,543 more rows]

## Sheet: Figure 4E
Gene	Cluster P1 Log2 Fold Change	Cluster P2 Log2 Fold Change	Cluster P3 Log2 Fold Change	Cluster P4 Log2 Fold Change	Cluster P5 Log2 Fold Change	Cluster P6 Log2 Fold Change	Cluster P7 Log2 Fold Change	Cluster P8 Log2 Fold Change
Fth1	-1.96511	-0.647619	0.25329	0.594656	-0.0088933	1.61427	0.868748	2.72996
Gm5483	-4.52445	-2.50385	-0.929483	2.03087	1.83065	1.93884	2.39406	2.54296
Il1b	-4.02681	-1.60615	-0.0187878	2.03306	2.42478	1.36261	2.2042	2.51018
Wfdc17	-3.13887	0.93247	-0.115989	0.334507	0.252455	0.688169	1.33697	2.20218
Ifitm1	-3.97541	-0.402468	-0.0210856	2.13286	2.31751	1.13598	2.29255	2.13973
Mcemp1	-3.8805	-1.17237	0.766941	1.05095	2.73326	1.66512	2.06605	2.03336
Dusp1	-3.56187	-1.3979	0.0994404	2.28411	2.39339	2.09472	1.91928	1.98721
Malat1	-1.80945	-0.259888	0.61395	1.57466	0.890958	1.21739	1.26676	1.58095
Junb	-2.63061	-0.872195	0.10042	2.45157	2.18986	1.70187	1.91909	1.36816
Srgn	-3.96115	-1.08381	0.741476	1.96299	1.873	2.17577	2.17705	1.93348
Btg1	-3.15529	-0.522709	0.910422	1.78964	1.89569	1.78304	1.7038	1.57023
Ifitm2	-2.36862	0.488406	0.489127	1.22109	1.8752	0.556697	1.40592	1.26249
H2-D1	-1.06336	0.43004	0.418206	0.631001	0.589647	-0.222582	1.29549	0.863298
Ccl6	-2.91669	1.40804	1.21672	0.640429	0.56879	1.5358	0.523057	-1.21328
Fxyd5	-2.25653	0.198241	0.806087	2.09734	1.61879	1.29155	1.8616	-0.1196
Jund	0.339631	-0.696282	-0.362299	0.332048	0.342544	0.183741	-0.453653	0.293505
Rps27	0.358582	-0.293731	0.163637	-0.433008	-0.196909	-0.269259	-0.424394	-0.64827
Csf3r	-3.70924	-1.59414	-0.21394	2.62255	2.79048	1.72467	2.2725	1.78753
Mgst1	-2.16929	-0.0212562	0.910621	1.30237	2.25157	1.58192	1.57126	-0.241092
Msrb1	-2.97766	-0.786598	0.456609	1.98662	2.36206	1.37424	2.24445	1.65663
Pglyrp1	-4.33735	-2.03902	-0.779563	2.61412	4.53204	-0.372074	1.60291	-0.281556
Ly6g	-5.01248	-3.78565	-2.19018	-0.113995	5.11682	0.776417	0.932097	1.56228
Ltf	-7.21992	-5.93639	-5.45067	-2.70238	6.21178	-2.42283	-2.22148	-0.12008
Serpinb1a	-2.88157	0.356298	-0.867526	0.0260781	4.57856	-0.123487	0.0557947	-0.65948
Retnlg	-4.28362	-2.0085	-0.958373	0.614317	3.99313	1.67308	0.282357	1.99689
Cd177	-4.54429	-1.46465	0.404788	2.56922	3.93615	1.33255	-0.103404	-2.53549
Mmp8	-4.17671	-1.70492	1.25192	1.1913	3.93908	1.6104	1.32599	-0.613044
Wfdc21	-4.76094	-2.81665	-1.17973	0.946789	3.70803	1.68927	0.754947	2.49976
Ifitm6	-4.30809	-0.339052	1.41367	0.848546	3.5333	-0.780172	2.24853	0.14127
Camp	-11.809	-9.71382	-8.81164	-7.06761	5.84684	-6.78806	-4.99607	-7.75317
Tmcc1	-2.71619	-0.142826	0.281138	1.92862	2.40217	0.865351	1.98377	1.15631
Prr13	-0.896878	0.167487	0.477192	0.820803	1.82767	0.234659	0.334995	-0.706871
Arhgdib	-3.03425	1.38732	1.22401	0.703504	1.71876	-0.276543	-0.0486534	-0.758219
Dstn	-0.130701	0.113558	0.0370976	-0.960357	0.946998	-0.647739	-0.783909	0.152241
Hmgn2	0.102436	-0.137157	-1.10664	0.322994	1.56498	-1.16264	-1.17653	-1.61094
Anxa1	0.57096	-0.68073	-0.76292	-1.50509	2.11311	-2.64206	-1.61862	-1.67421
Lcn2	-4.28459	-3.13338	-1.11	-0.984679	2.09136	-0.159906	-0.194685	4.66374
Mmp9	-3.66246	-1.73819	-0.50397	3.93979	2.60233	1.47161	2.32473	-0.201999
Cebpe	-3.42136	-0.122795	0.0379987	3.38248	2.57153	-0.07506	2.21984	-0.537251
Ly6c2	-3.73851	-0.0368882	2.96337	-0.239713	1.13831	-0.423397	2.73241	-0.721332
Chil3	-4.93571	-0.435995	2.74802	-2.86679	2.43353	-2.32268	-3.12326	-3.55235
Cybb	-3.02532	1.63686	1.6544	-2.33973	1.32023	-2.89505	-1.27367	-0.110231
Calm2	-0.589558	0.455089	0.56694	0.695177	0.0372975	0.0474293	-0.519866	-0.66973
Lgals3	-1.43663	0.923034	1.75591	-0.301206	-1.8122	-0.207367	-0.960784	-1.16977
Lyz2	-2.96114	2.61119	1.27296	-1.43884	-0.726621	-2.69942	-2.67442	-4.01116
S100a6	0.839671	-0.761686	-0.339159	0.19684	0.126105	-0.579917	-0.411147	-1.76481
H2afz	1.06818	0.000782069	-0.73389	-1.92546	-1.35646	-2.79878	-1.73286	-2.68721
Hmgb1	1.42892	-0.440924	-1.2336	-0.474473	-1.86203	-1.89372	-1.43103	-3.1074
Ptma	1.60259	-0.279047	-1.11368	-2.36541	-3.53189	-3.32866	-3.24385	-4.78336
Tuba1b	1.64987	-0.235668	-1.35261	-2.78014	-3.59676	-2.9793	-2.54448	-5.0788
Tubb5	1.67772	-0.230942	-1.33209	-2.62019	-4.40808	-3.55011	-5.28524	-5.71905
Stmn1	1.93131	-0.224388	-3.40835	-2.40828	-5.51507	-5.72326	-3.93127	-6.68836
Ube2s	2.16877	-1.1779	-1.59914	-1.88521	-2.28887	-2.10754	-1.40862	-2.1507
Ube2c	2.96348	-1.2547	-4.03907	-4.5263	-5.62513	-5.83332	-4.04133	-6.79843
	Statistical significance calculated from Loupe Cell Browser
