# Supplementary material for: Smad3 is essential for polarization of tumor-associated neutrophils in non-small cell lung carcinoma
Source: Nat Commun. 2023 Mar 31;14:1794. doi: 10.1038/s41467-023-37515-8 (PMC10066366; doi:10.1038/s41467-023-37515-8)
Supplement: Supplementary file 5 — Supplementary Data 3 [file 41467_2023_37515_MOESM5_ESM.xlsx]

## Sheet: ChIP gene list
ChIP-seq BMDN control specific gene		ChIP-seq BMDN CM-stulmated specific gene		Common gene
4930467e23rik		e030025p04rik		afdn
adamtsl1		e030030i06rik		aida
adgb		eif4enif1		brox
alcam		esp15		cdon
ar		esp38		chl1
arhgap28		etl4		cntn6
b3gntl1		filip1l		erap1
caps2		gm14496		gdi2
cblb		gm525		gm10715
cdh9		h60c		gm10717
csnka2ip		hic2		gm10718
cypt14		il7		gm10719
depdc1a		lars2		gm10720
dhx15		limd1		gm10721
eda2r		myom2		gm10722
epha3		nog		gm10800
fabp2		pex2		gm10801
fam171b		polr3k		gm11168
fgf14		rimbp3		gm17535
focad		samd9l		gm21738
fos		sfi1		kctd16
fras1		smo		ly6c1
gabrg1		smok2b		ly6c2
ggh		stmn2		rpusd4
gipc2		sucnr1		tcp10c
gm10354		tmem125		ube2e2
gm10358		txndc11		zfp825
gm10376		vmn1r238
gm10377		vps41
gm10662		wasf3
gm10681		zc3h7a
gm12666
gm15319
gm20830
gm21719
gm21943
gm21977
gm45871
gm7247
gm8082
gnpda2
gria3
hacd4
hcn4
hsbp1
hsd3b4
itgav
kcnc2
lama1
lrp1b
lrrc7
mat2b
mgmt
mki67
mms22l
mrpl1
neto1
nipal2
nkain3
nkx2-1
nkx2-9
nmbr
nudt12
olfr736
pank3
panx3
pde5a
pfkp
plekho1
plod2
pop1
ppa2
ppargc1a
ptgfr
ptprd
rab10
rapgef2
rasd2
rec114
runx1
sall1
saxo1
serpinb5
setd4
sh2d1a
slit3
speer4d
stxbp5
tbrg1
tenm1
tet2
timm21
tlr11
tmed10
tmem196
tmem261
tusc1
vmn1r165
vmn2r82
vmn2r83
vmn2r88
vps45
vps4b
zfp534
zfp619
zfp750
zfp979
zfp980
zfp987
zfy1
zsca1700008p02rik
4930444g20rik
aadac
ahcyl2
amph
arhgap21
axin2
cdk8
cmss1
cr2n4-ps2

## Sheet: Control ChIP BMDN gene list
ChIP-seq BMDN control gene list
Gene	Region
4930467E23Rik	unnamed (+304294), unnamed (+364789), unnamed (+601669)
Adamtsl1	unnamed (+194105)
Adgb	unnamed (+402858)
Afdn	unnamed (-209652), unnamed (-207717)
Aida	unnamed (+2337)
Alcam	unnamed (+172731)
Ar	unnamed (-172961)
Arhgap28	unnamed (+93590)
B3gntl1	unnamed (+60387)
Brox	unnamed (-2394)
Caps2	unnamed (+1950)
Cblb	unnamed (+249794)
Cdh9	unnamed (+488816)
Cdon	unnamed (-116145)
Chl1	unnamed (+138106)
Cntn6	unnamed (-843748)
Csnka2ip	unnamed (+580163)
Cypt14	unnamed (-970500)
Depdc1a	unnamed (-507288)
Dhx15	unnamed (+208941)
Eda2r	unnamed (-598592)
Epha3	unnamed (-34827)
Erap1	unnamed (-109020)
Fabp2	unnamed (-89547)
Fam171b	unnamed (-64722)
Fgf14	unnamed (-124867)
Focad	unnamed (+282384)
Fos	unnamed (-68023)
Fras1	unnamed (-80577)
Gabrg1	unnamed (+412993)
Gdi2	unnamed (-164922)
Ggh	unnamed (+322791)
Gipc2	unnamed (+214834)
Gm10354	unnamed (-63812)
Gm10358	unnamed (+79996)
Gm10376	unnamed (+13218)
Gm10377	unnamed (-8983)
Gm10662	unnamed (-64460)
Gm10681	unnamed (+4200)
Gm10715	unnamed (-4722), unnamed (-3268), unnamed (-2306), unnamed (+944)
Gm10717	unnamed (-4433), unnamed (-3289), unnamed (-1770), unnamed (-1066), unnamed (+322), unnamed (+2284), unnamed (+3247)
Gm10718	unnamed (-3452), unnamed (-2563), unnamed (-1419), unnamed (+100), unnamed (+804)
Gm10719	unnamed (-4798), unnamed (-4094), unnamed (-3057), unnamed (-2181), unnamed (-1650), unnamed (-60), unnamed (+829)
Gm10720	unnamed (-4671), unnamed (-3374), unnamed (-2799), unnamed (-2341), unnamed (-1447), unnamed (-297), unnamed (+407)
Gm10721	unnamed (-8478), unnamed (-6550), unnamed (-5914), unnamed (-4549), unnamed (-3742), unnamed (-3266), unnamed (-2157), unnamed (-860), unnamed (-285), unnamed (+173)
Gm10722	unnamed (-446), unnamed (+394)
Gm10800	unnamed (+518), unnamed (+2212)
Gm10801	unnamed (+280), unnamed (+2852)
Gm11168	unnamed (-2870), unnamed (-2030), unnamed (-1170), unnamed (+160), unnamed (+804), unnamed (+1316), unnamed (+3244), unnamed (+3880)
Gm12666	unnamed (-321541)
Gm15319	unnamed (+31965), unnamed (+268845), unnamed (+329340)
Gm17535	unnamed (-6898), unnamed (-5935), unnamed (-4941), unnamed (-3872), unnamed (-2827), unnamed (-2210), unnamed (-756), unnamed (+206)
Gm20830	unnamed (+85451)
Gm21719	unnamed (-149959)
Gm21738	unnamed (-342), unnamed (+180), unnamed (+1340), unnamed (+2910)
Gm21943	unnamed (+563936)
Gm21977	unnamed (+46507)
Gm45871	unnamed (+22629)
Gm7247	unnamed (+36837)
Gm8082	unnamed (-8786)
Gnpda2	unnamed (-837284)
Gria3	unnamed (-567200)
Hacd4	unnamed (+61912)
Hcn4	unnamed (-62942)
Hsbp1	unnamed (-14374)
Hsd3b4	unnamed (-49271)
Itgav	unnamed (+23517)
Kcnc2	unnamed (-103495)
Kctd16	unnamed (+49849)
Lama1	unnamed (+213265)
Lrp1b	unnamed (+974745)
Lrrc7	unnamed (-425924)
Ly6c1	unnamed (-38009)
Ly6c2	unnamed (+25158)
Mat2b	unnamed (+80137)
Mgmt	unnamed (-200671)
Mki67	unnamed (-977582)
Mms22l	unnamed (-843686)
Mrpl1	unnamed (+83885)
Neto1	unnamed (-720302)
Nipal2	unnamed (+112474)
Nkain3	unnamed (+413724)
Nkx2-1	unnamed (-47378)
Nkx2-9	unnamed (+28998)
Nmbr	unnamed (+475301)
Nudt12	unnamed (-851213)
Olfr736	unnamed (-12557)
Pank3	unnamed (-79018)
Panx3	unnamed (+2603)
Pde5a	unnamed (+76578)
Pfkp	unnamed (-308011)
Plekho1	unnamed (-48840)
Plod2	unnamed (+836244)
Pop1	unnamed (+70928)
Ppa2	unnamed (+92101)
Ppargc1a	unnamed (-427651)
Ptgfr	unnamed (-113766)
Ptprd	unnamed (+385446)
Rab10	unnamed (+199976)
Rapgef2	unnamed (+806542)
Rasd2	unnamed (+112649)
Rec114	unnamed (-18911)
Rpusd4	unnamed (+37548)
Runx1	unnamed (-648579)
Sall1	unnamed (-134708)
Saxo1	unnamed (+310283)
Serpinb5	unnamed (-5936)
Setd4	unnamed (+129087)
Sh2d1a	unnamed (+70690)
Slit3	unnamed (+569242)
Speer4d	unnamed (-576317)
Stxbp5	unnamed (-125902)
Tbrg1	unnamed (-9320)
Tcp10c	unnamed (+196324), unnamed (+198259)
Tenm1	unnamed (+594651)
Tet2	unnamed (+142157)
Timm21	unnamed (-723126)
Tlr11	unnamed (+10692)
Tmed10	unnamed (-31020)
Tmem196	unnamed (+82380)
Tmem261	unnamed (-930548)
Tusc1	unnamed (+822221)
Ube2e2	unnamed (-523814), unnamed (-522244)
Vmn1r165	unnamed (-8392)
Vmn2r82	unnamed (+41832)
Vmn2r83	unnamed (-70535)
Vmn2r88	unnamed (-12408)
Vps45	unnamed (+13625)
Vps4b	unnamed (-58539)
Zfp534	unnamed (+10085)
Zfp619	unnamed (+261423)
Zfp750	unnamed (-93433)
Zfp825	unnamed (-36578)
Zfp979	unnamed (-49955)
Zfp980	unnamed (+102535)
Zfp987	unnamed (-324125)
Zfy1	unnamed (+453631)
Zscan4-ps2	unnamed (+991)
# GREAT version 4.0.4	Species assembly: mm10	Association rule: Basal+extension: 5000 bp upstream, 1000 bp downstream, 1000000 bp max extension, curated regulatory domains included

## Sheet: CM ChIP BMDN gene list
ChIP-seq CM-stimated BMDN gene list
Gene	Region
1700008P02Rik	unnamed (+759867)
4930444G20Rik	unnamed (-74572)
Aadac	unnamed (+13558), unnamed (+13973)
Afdn	unnamed (-209390), unnamed (-208096)
Ahcyl2	unnamed (-20170)
Aida	unnamed (+2308)
Amph	unnamed (-10977)
Arhgap21	unnamed (+67747)
Axin2	unnamed (+91530)
Brox	unnamed (-2365)
Cdk8	unnamed (+29860)
Cdon	unnamed (-116150)
Chl1	unnamed (+138106)
Cmss1	unnamed (+215332)
Cntn6	unnamed (-843748)
Cr2	unnamed (-65028)
E030025P04Rik	unnamed (+132490)
E030030I06Rik	unnamed (+6619)
Eif4enif1	unnamed (-3933)
Erap1	unnamed (-110571), unnamed (-109452)
Esp15	unnamed (+202493), unnamed (+203683), unnamed (+205264), unnamed (+206299)
Esp38	unnamed (-109903), unnamed (-108713), unnamed (-107132), unnamed (-106097)
Etl4	unnamed (+610061)
Filip1l	unnamed (+38400)
Gdi2	unnamed (-164760)
Gm10715	unnamed (-4650), unnamed (-3274), unnamed (-2243), unnamed (+933)
Gm10717	unnamed (-4892), unnamed (-3309), unnamed (-1767), unnamed (-1056), unnamed (-322), unnamed (+313), unnamed (+2271), unnamed (+3269)
Gm10718	unnamed (-3022), unnamed (-1439), unnamed (+103), unnamed (+814)
Gm10719	unnamed (-4815), unnamed (-4083), unnamed (-3064), unnamed (-2192), unnamed (-1649), unnamed (+370)
Gm10720	unnamed (-4673), unnamed (-3380), unnamed (-2802), unnamed (-2346), unnamed (-1444), unnamed (-826), unnamed (-314), unnamed (+418)
Gm10721	unnamed (-8479), unnamed (-6551), unnamed (-5919), unnamed (-5119), unnamed (-4545), unnamed (-3736), unnamed (-3259), unnamed (-2159), unnamed (-866), unnamed (-288), unnamed (+168)
Gm10722	unnamed (-518), unnamed (+397)
Gm10800	unnamed (+354), unnamed (+928), unnamed (+2214)
Gm10801	unnamed (+278), unnamed (+2850)
Gm11168	unnamed (-2942), unnamed (-2027), unnamed (-1161), unnamed (+160), unnamed (+795), unnamed (+1315), unnamed (+3243), unnamed (+3875), unnamed (+4675)
Gm14496	unnamed (-73518), unnamed (-60369)
Gm17535	unnamed (-6911), unnamed (-5913), unnamed (-4951), unnamed (-3880), unnamed (-2842), unnamed (-2138), unnamed (-762), unnamed (+269)
Gm21738	unnamed (-333), unnamed (+173), unnamed (+1332), unnamed (+2916)
Gm525	unnamed (+8072)
H60c	unnamed (+151145), unnamed (+154979), unnamed (+155787)
Hic2	unnamed (-11219)
Il7	unnamed (-632597)
Kctd16	unnamed (+49829)
Lars2	unnamed (+95082)
Limd1	unnamed (-16697)
Ly6c1	unnamed (-37839), unnamed (-36874)
Ly6c2	unnamed (+25328), unnamed (+26293)
Myom2	unnamed (+462287)
Nog	unnamed (+220419)
Pex2	unnamed (-284426)
Polr3k	unnamed (+53371), unnamed (+66520)
Rimbp3	unnamed (+14218)
Rpusd4	unnamed (+37543)
Samd9l	unnamed (+198094)
Sfi1	unnamed (-3192), unnamed (+4590), unnamed (+6993), unnamed (+8980), unnamed (+16813), unnamed (+51802), unnamed (+59661)
Smo	unnamed (+12628)
Smok2b	unnamed (+24360), unnamed (+75842)
Stmn2	unnamed (-263036)
Sucnr1	unnamed (-36550), unnamed (-36135)
Tcp10c	unnamed (-99955), unnamed (-48473), unnamed (+196586), unnamed (+197880)
Tmem125	unnamed (-4827), unnamed (-4160), unnamed (-3609)
Txndc11	unnamed (-9456)
Ube2e2	unnamed (-523822), unnamed (-522238)
Vmn1r238	unnamed (+117572)
Vps41	unnamed (+220084)
Wasf3	unnamed (-123837)
Zc3h7a	unnamed (+32287)
Zfp825	unnamed (-36146), unnamed (-35027)
# GREAT version 4.0.4	Species assembly: mm10	Association rule: Basal+extension: 5000 bp upstream, 1000 bp downstream, 1000000 bp max extension, curated regulatory domains included
