# Supplementary material for: Smad3 is essential for polarization of tumor-associated neutrophils in non-small cell lung carcinoma
Source: Nat Commun. 2023 Mar 31;14:1794. doi: 10.1038/s41467-023-37515-8 (PMC10066366; doi:10.1038/s41467-023-37515-8)
Supplement: Supplementary file 7 — Source Data [file 41467_2023_37515_MOESM7_ESM.xlsx]

## Sheet: Figure. 1
Figure 1
C	N1 TAN (NSCLC)			N2 TAN (NSCLC)
	Normal Lung	NSCLC		Normal Lung	NSCLC
	15.87	10.92		7.53	61.31
	10	7.25		5.3	65.23
	13.59	6.13		13.01	61.13
E	N1 vs p-SMAD3			F	N2 vs p-SMAD3			G
	PSMAD3	iNOS+CD16b/Total CD16b			PSMAD3	CD206+CD16b/Total CD16b			DSS (month)	≥10%	<10%
	1.25	82			1.25	2			0	0
	1.91	72			1.91	11			0	0
	0.89	58			0.89	12			0	0
	0.31	51			0.31	20			0	0
	0.45	40			0.45	20			0	0
	0.07	33			0.07	18			0	0
	4.51	32			4.51	57			0	0
	5.6	31			5.6	57			0	0
	4.54	30			4.54	17			0	0
	3.46	29			3.46	13			86.81	1
	5.79	28			5.79	47			0	0
	0.49	27			0.49	44			60.29	1
	7.65	25			7.65	59			6.26	1
	0.47	25			0.47	18			59.58	1
	12.12	24			12.12	60			0	0
	10.76	22			10.76	37			0	0
	2.21	22			2.21	12			0	0
	5.3	19			5.3	25			0	0
	5.66	19			5.66	93			16.39	1
	0.16	19			0.16	36			0	0
	15.9	18			15.9	67			54.19	1
	2.97	17			2.97	47			23.32	1
	1.49	17			1.49	36			0	0
	4.33	16			4.33	35			7.26	1
	12.99	15			12.99	53			34.26	1
	0.12	14			0.12	38			20.39	1
	0.64	14			0.64	29			0	0
	1.65	14			1.65	20			0	0
	2.29	12			2.29	70			0	0
	11.91	12			11.91	51			0	0
	0.34	12			0.34	32			89.13	1
	14.99	11			14.99	74			54.74	1
	0.34	11			0.34	18			40.84	1
	39.32	11			39.32	44			0	0
	1.75	10			1.75	22			110.1	1
	1.31	10			1.31	46			45.81	1
	0.38	10			0.38	36			0	0
	0.43	10			0.43	68			71.58	1
	0.43	10			0.43	20			10.19	1
	2.98	10			2.98	41			0	0
	2.19	10			2.19	21			64.19	1
	0.23	9			0.23	32			25.35	1
	8.62	9			8.62	97			3.39		1
	3.95	9			3.95	52			0		0
	23.32	8			23.32	83			29.65		1
	0.72	8			0.72	9			0		0
	11.49	8			11.49	45			0		0
	12.57	8			12.57	71			0.45		1
	12.08	8			12.08	92			26.77		1
	1	6			1	30			0		0
	13.59	6			13.59	88			53.87		1
	0.26	6			0.26	11			0		0
	0.21	6			0.21	60			0		0
	0.27	6			0.27	15			0		0
	1.32	6			1.32	87			0		0
	0.19	6			0.19	49			11		1
	4.75	6			4.75	81			0		0
	3.89	5			3.89	31			3.74		1
	2.74	5			2.74	42			0		0
	16.42	5			16.42	91			0		0
	4.34	5			4.34	63			27.42		1
	76.02	5			76.02	42			0		0
	5.53	5			5.53	85			0		0
	26.14	4			26.14	65			52.13		1
	28.88	4			28.88	54			0		0
	1.68	4			1.68	11			0		1
	16.21	4			16.21	96			3.39		1
	0.34	4			0.34	41			52.26		1
	2.55	4			2.55	81			0		0
	36.58	4			36.58	69			50.45		1
	6.08	4			6.08	25			0		0
	94.77	3			94.77	33			27.52		1

## Sheet: Figure. 2
Figure 2
A	TAN in TME
	WT	KO
	13.67	52.29
	17.05	48.13
	16.97	48.59
	20.08	45.89
	14.87	54.73
B	Circulating Neutrophil			TAN			Normalized TAN count
	WT	KO		WT	KO		WT	KO
	2.96	24.18		16.03	35.1		97.9	236.6
	4.02	27.96		21.72	42.71		118.7	304.1
	5.55	21.8		13.62	32.14		140.8	278.9
	3.63	20.18		21.92	35.07		114.8	395.3
	4.26	27.37		20.29	44.47		167.2	248.3
	Normalized tumor weight (LLC D15)
C	WT	KO
	0.0068	0.0009
	0.0059	0.0004
	0.0045	0.0012
	0.0056	0.0019
	0.0067	0.003
D	N1 TAN			N2 TAN
	WT	KO		WT	KO
	6.25	51		57.05	22.35
	11.12	64.88		55.74	19.18
	2.4	75.6		68.48	14.92
	5.83	70.35		60.67	14.38
	11.71	66.82		49.6	8.55
E	N1 TAN			N2 TAN
	WT	KO		WT	KO
	14.67	65.72		44.06	18.97
	6.17	73.86		53.35	12.65
	13.83	87.4		47.06	4.29
	15.95	80.8		41.88	10.66
	12.91	63.85		33	1.61

## Sheet: Figure. 4
Figure 4
H		N1 markers Fold Change
		WT									KO
	iNOS	1.00825	1.03526	0.956489	1.06665	0.975036	1.02084	0.927048	0.870334	1.23243	11.1574	10.349	10.9267	12.4813	10.8519	9.51697	10.3786	8.54193	10.8606
	Tnf-α	0.939252	1.11449	0.946262	0.919559	1.06179	1.18485	0.751926	0.549549	1.57002	2.90187	1.68224	2.9229	4.03039	2.14241	3.48001	2.47428	1.59812	1.64103
	Icam1	1.08227	0.98211	0.935618	1.4931	0.81916	0.983196	0.830124	0.77444	1.07953	1.88448	1.84937	1.79057	1.42592	1.4884	1.88339	1.86192	1.15127	1.7291
		N2 markers Fold Change
		WT									KO
	CD206	0.917723	0.820009	1.08278	1.56857	1.70145	0.305133	0.821184	0.985252	0.797904	0.25617	0.518943	0.497815	0.198083	0.048408	0.727695	0.434908	0.500668	0.485786
	Vegf	1.35444	1.20215	1.33367	0.8365	0.840538	0.9039	0.838716	0.8985	0.791575	0.033919	0.027919	0.034149	0.038695	0.022151	0.030758	0.03115	0.029696	0.026743
	Arg1	1.00654	1.02535	0.990544	1.03375	1.05265	0.917641	1.02685	0.971792	0.974891	0.45153	0.649075	0.611447	0.831286	0.436385	0.555852	0.715299	0.507125	0.39603

## Sheet: Figure. 5
Figure 5
A	Tumor growth (syngeneic LLC)
	Weeks	Smad3-WT				Smad3-WT(Neu Depletion)				Smad3-KO				Smad3-KO(Neu Depletion)
	0	0	0	0	0	0	0	0	0	0	0	0	0	0	0	0	0
	10	40.88	25.66	30.51	25.73	40.33	4.78	50.8	30.73	0.2	0.43	0.37	0.67	0.87	0.64	0.5	0.79
	12	75.488	50.908	66.67	60.68	70.79	50.76	78.19	63.39	2.41	1.4	2.81	1.84	18.85	20.78	26.85	30.5
	14	115.62	70.65	82.5	100.58	100.87	80.51	70.77	90.52	10.44	6.46	7.71	8.51	50.92	70.68	60.57	50.68
	16	209.108	225.25	165.99	215	200.54	170.49	160.29	170.35	20.33	25.65	18.75	27.58	80.38	78.5	60.73	60.96
B	Tumor weight (LLC D16)
	Smad3-WT				Smad3-WT(Neu Depletion)				Smad3-KO				Smad3-KO(Neu Depletion)
	0.1365	0.1198	0.131	0.1313	0.0915	0.0826	0.1237	0.1235	0.0031	0.0091	0.0044	0.0065	0.0632	0.0581	0.0501	0.0514
C	Tumor growth (syngeneic LLC)
	Weeks	Control				WT-BMDN				KO-BMDN
	0	0	0	0	0	0	0	0	0	0	0	0	0
	10	58	134.1	120.65	100.52	54.79	56.71	93.41	103.44	107.2	59.5	61.9	87.5
	15	108.78	224.9	180.7	189.15	60.25	112.08	99.16	245.85	139.26	71.6	179.18	191.1
	20	318.2	364.45	316.43	378	417.2	410.85	394.2	455.5	142.55	215.9	182.2	200.9
	25	715.5	580.2	718.8	710.4	498.4	690.55	600.6	540.8	172.5	255.6	390.6	435.2
D	LLC-tumor weight D25
	Control				WT-BMDN				KO BMDN
	0.6627	0.6232	0.5647	0.571	0.602	0.5221	0.545	0.5339	0.3872	0.4862	0.2885	0.2725
E		TAN (LLC D25)				TAN count (LLC D25)
	Control	WT-BMDN	KO-BMDN		Control	WT-BMDN	KO-BMDN
	6.02	13.55	29.03		3.42	34.93	51.34
	1.62	11.66	23.61		3.48	44.3	65.26
	3.56	7.53	25.19		2.69	42.99	57.61
	6.93	16.08	20.14		2.66	28.58	54.57
F		N1 TAN (LLC D25)				N2 TAN (LLC D25)
	Control	WT-BMDN	KO-BMDN		Control	WT-BMDN	KO-BMDN
	4.67	21.94	90.92		37.46	59.32	9.18
	5.27	17.48	75.83		45.26	49.78	9.42
	4.59	23.48	71.63		34.53	57.17	13.16
	4.73	22.44	62.87		47.51	55.96	7.07

## Sheet: Figure. 6
Figure 6
A	Ratio (BMDN / LLC)
	WT	KO
	9.24	44.79
	11.57	39.16
	13.1	42.5
	15.77	34.94
	14.3	49.6
	13.4	37.57
	15.56	40.2
	19.82	40.5
	12.73	47.96
		Cancer-killing activity (%)
B	E:T Ratio	WT									KO
	01:05:00	15.41	5.79	4.9	3.16	-13.12	-0.76	31.67	-8.67	-3.83	28.94	21.4	7.27	7.81	-2.54	25.4	-8.36	-10.59	-0.88
	01:10:00	19.09	24.64	-3.32	2.99	19.2	7.07	-3.24	10.81	10.04	45.33	39.66	29.01	31.94	70.24	56.43	39.39	61.25	44.4
	01:20:00	8.9	6.22	0	13.25	-8.08	13.21	-3.17	14.72	-24.38	55.19	52.85	43.3	51.52	39.08	70.65	72.7	50.95	41.53
C	BMDN phagocytosis
	WT	KO
	3.67	21.55
	2.11	22.52
	0.11	23.36
	3.27	16.56
	0.3	23.56
	2.31	24.66
	1.85	21.22
	1.45	16.99
	1.4	24.35

## Sheet: Figure. 7
Figure 7
A	SMAD3 mRNA (PBDN)
		NC-PBDN									S3KD-PBDN
	Control	0.00083915	0.00047362	0.00078497	0.00046199	0.00079686	0.00042122	0.00085851	0.00122806	0.00063865	0.000314145	0.000328236	0.000310298	0.000222122	0.000200879	0.000220038	0.000210149	0.000241337	0.000223817
	A549 CM	0.00122725	0.000601352	0.00127695	0.00130401	0.00101813	0.000638529	0.00102961	0.00138573	0.00123379	0.000324	0.000224	0.000326	0.000244	0.000274	0.000342	0.00024	0.000321	0.000284
B		Cancer-killing activity (%)
	E:T Ratio	NC-PBDN									S3KD-PBDN
	2	-0.3	0.54	5.09	3.17	0.33	-0.05	2.28	-1.62	1.57	6.21	0.72	4.85	2.81158	5.5	3.41	5.76	7.22	3.4
	5	-3.34	-3.2	2.51	0.04	1.83	3.9	2.9	0.035	4.58	0.67	2.18	10.9	11.1429	6.55	4.945	4.68	9.07	0.91
	10	-4.32	1.08	2.68	4.88	1.53	4.24	-4.23	-1.62	0.64	21.97	16.6	-3.17	9.39517	6.24	13.56	14.16	8.67	21.01
C	Tumor growth (syngeneic LLC)															A549-tumor weight (D25)
	Weeks	Control				NC-PBDN				S3KD-PBDN						Control	NC-PBDN	S3KD-PBDN
	0	0	0	0	0	0	0	0	0	0	0	0	0			0.2684	0.2993	0.0805
	10	24.2	27.1	26.7	29.2	26.5	24.3	27.7	26.3	26.4	26.2	27	26.7			0.2731	0.2902	0.0664
	15	41.46	44.47	43.28	40.49	51.52	49.64	47.97	47.06	58.75	57.1	54.8	55.3			0.2776	0.3283	0.1362
	20	108.26	147.23	125.27	124.52	131.25	118.33	136.88	118.17	76.27	76.73	70.87	65.87			0.2587	0.3097	0.1185
	25	152.41	147.52	152.76	148.71	147.13	169.67	175.95	162.52	86.96	87.82	89.97	91.3
D	N1 TAN (A549 D25)				N2 TAN (A549 D25)				p-SMAD3+ N2 TAN (A549 D25)
	Control	NC-PBDN	S3KD-PBDN		Control	NC-PBDN	S3KD-PBDN		Control	NC-PBDN	S3KD-PBDN
	0.11	13.42	78.9		0.16	63.04	8.78		0.35	78.8	9.59
	0.2	15.55	82.54		0.27	67.5	11.65		0.2	82.46	8.54
	0.37	16.03	92.58		0.34	69.53	9.07		0.2	70.66	12.75
	0.13	10.8	74.01		0.13	79.24	5.94		0.41	64.02	10.93

## Sheet: Figure. 8
Figure 7
B	TAN (SIS3)
	Dosage of SIS3 (μg/g	0	2.5	5	10
		20	24.88	38.3	50.11
		25.6	21.56	35.2	42.23
		15.4	17.47	28.23	48.09
		17.11	22.5	28.98	48.6
C	N1 (SIS3)
	Dosage of SIS3 (μg/g	0	2.5	5	10
		6.74	35.55	56.77	85.8
		11.67	30.39	61.94	79.35
		5.45	26.22	67.1	92.23
		6.91	27.29	55.07	83.28
D	N2 (SIS3)
	Dosage of SIS3 (μg/g	0	2.5	5	10
		87.15	45.77	19.51	10.37
		93.14	30.22	22.74	7.14
		81.3	41.48	16.23	14.03
		81.11	38.32	18.96	8.736
E	Ratio of N1/N2 (SIS3)
	Dosage of SIS3 (μg/g	0	2.5	5	10
		0.08	0.78	2.91	8.27
		0.13	1.01	2.72	11.11
		0.07	0.63	4.13	6.57
		0.09	0.71	2.9	9.53
F	Tumor growth (SIS3)
	Dosage of SIS3 (μg/g	0	5	10
		157.81	112.56	24.47
		185.51	72.24	36.72
		127.42	94.99	54.52
		138.37	70.66	56.51
G	Tumor weight (SIS3
	Dosage of SIS3 (μg/g	0	5	10
		0.5743	0.1848	0.1344
		0.4656	0.1797	0.1166
		0.5832	0.2117	0.0977
		0.6019	0.2531	0.1078

## Sheet: Supp Figure 1
Supplementary Figure 1
C								D
	N1/N2 Ratio (Tumor size)				N1/N2 Ratio (Tumor stage)				N1/p-SMAD3+TAN Ratio (Tumor size)				N1/p-SMAD3+TAN Ratio (Tumor stage)
	Tumor size (cm)	≤3.5	>3.5		Tumor stage	1	2-4		Tumor size (cm)	≤3.5	>3.5		Tumor stage	1	2-4
		0.238577	0.368627			0.238577	0.583333			1.7694	0.0793396			1.7694	1.1796
		0.583333	0.148148			0.233689	0.564706			1.1796	0.438572			3.55023	6.90697
		0.0783438	0.203922			0.282506	0.148328			0.174275	0			4.13021	0.238621
		0.233689	0.461748			14.5909	0.067952			3.55023	0.0963222			18.3918	0.110336
		0.218311	0.0520224			6.62847	0.114379			0.400714	0.479176			3.03438	0.501973
		0.494444	0.232581			2.51051	0.10142			0.614522	0.866157			14.7292	2.35756
		0.282506	0.962121			0.0569645	0.0927787			4.13021	0.11674			0.0925685	3.58608
		14.5909	0.214038			0.172987	0.0389242			18.3918	0.417782			1.80247	1.7242
		6.62847	0.129021			4.78333	0.368627			3.03438	0.26425			3.28702	0.0793396
		2.51051	0.373188			1.375	0.148148			14.7292	0.488526			0.531469	0.438572
		0.564706	0.145934			0.101494	0.0824149			6.90697	0.907556			0.182896	0.167042
		0.0569645	0.613636			0.408602	0.165908			0.0925685	1.01671			3.7872	0.290029
		0.172987	0.399277			2.28571	0.0698925			19.5876	0.21577			0.059503	0.183364
		0.535841	0.287879			0.519231	0.593867			29.0818	0.0805036			3.04878	1.43529
		0.368203	0.772397			0.0683761	0.5			1.80247	6.80384			0.300747	0.0392755
		0.451128	0.380952			0.0559201	0.113124			0.808747	0.0286022			0.0886071	0.259795
		4.78333	0.0824149			0.0911681	0.218311			3.28702	0.167042			0.046119	0.400714
		1.375	0.0707589			0.045584	0.494444			0.531469	1.30652			0.019036	0.614522
		0.101494	0.165908			0.611531	0.535841			0.238621	0.290029			36.2368	19.5876
		0.408602	0.0698925			1.73099	0.203922			0.182896	7.77438			3.65595	0
		0.148328	0.466327			2	0.613636			3.7872	0.183364			11.2191	0.866157
		2.28571	0.575851			0.277778	0.399277			0.059503	1.84071			0.688149	0.11674
		0.519231	0.593867			0.0824452	0.466327			3.04878	1.43529			0.138635	1.30652
		0.0683761	0.5			0.119297	0.575851			0.300747	0.0392755			0.239874	1.84071
		0.0559201	0.113124			1.83333	0.466994			0.0886071	0.259795			0	0.0518423
		0.0911681	0.17561			1.77536	0.104167			0.110336	0.568913			2.33062	0.0037713
		0.067952	0.466994			0.275733	0.685977			0.046119	0.0518423			1.53974	2.02473
		0.045584	0.104167			0.461748	0.0783438			0.019036	0.0037713			0.0963222	0.174275
		0.611531	0.685977			0.0520224	0.368203			36.2368	2.02473			0.479176	29.0818
		1.73099				0.232581	0.451128			3.65595				0.417782	0.808747
		2				0.962121	0.431462			11.2191				0.488526	14.9067
		0.277778				0.214038	0.179609			14.9067				0.907556	0.300826
		0.0824452				0.129021	0.287879			0.688149				1.01671	0.26425
		0.119297				0.373188	0.380952			0.300826				0.21577	0.0286022
		0.114379				0.145934	0.17561			0.138635				0.0805036	0.568913
		0.10142				0.772397				0.501973				6.80384
		0.431462				0.0707589				0.239874				7.77438
		0.179609								2.35756
		1.83333								0
		1.77536								2.33062
		0.275733								1.53974
		0.0927787								3.58608
		0.0389242								1.7242

## Sheet: Supp Figure 2
Supplementary Figure 2
D	N1 TAN			N2 TAN
	WT	KO		WT	KO
	2.05	61.35		3.39	37.77
	1.92	54.17		3.9	51.9
	3.8	63.62		6.98	35.75
	5.19	51.39		4.34	42.42
	2.12	71.96		3.6	51.79

## Sheet: Supp Figure 7
Supplementary Figure 7
A	iNOS mRNA
	Time after LLC-CM stimulation (hrs)	WT-BMDN									KO-BMDN
	0	0.0004933	0.000313	0.0002389	0.00052	0.00105	0.00024	0.00016	8e-05	0.00013	0.00044029	0.00023433	0.00023091	0.00022	0.0004	0.00037	0.00014	0.00082	4e-05
	1	0.000833	0.000761	0.000423	0.00101	0.00115	0.00154	0.00026	0.00043	0.000722	0.0008937	0.00011295	0.0007997	0.00045	0.00176	0.00073	0.00102	0.00094	0.00098
	3	0.000371	0.000424	0.000212	0.00036	0.00047	0.00032	0.00032	0.00058	0.00017	0.0024143	0.0020519	0.0020558	0.00313	0.00259	0.0024	0.00243	0.00106	0.00187
	6	0.000247	0.00046	0.000425	0.00032	0.00062	0.00029	0.00033	0.00021	0.00046	0.0029776	0.0035984	0.0038551	0.00323	0.00271	0.00276	0.00341	0.0041	0.00495
	12	0.00064	0.000591	0.000536	0.00073	0.00069	0.00042	0.00059	0.00028	0.00064	0.0016676	0.0017437	0.0017979	0.00163	0.00194	0.00156	0.00174	0.00146	0.00205
	24	0.000821	0.000767	0.000766	0.00068	0.00073	0.00074	0.00068	0.00096	0.00086	0.0015457	0.0015139	0.0013471	0.001879	0.001694	0.001203	0.001135	0.001368	0.001497
	iNOS mRNA	WT-BMDN									KO-BMDN
	Control	0.0004933	0.000313	0.0002389	0.00052	0.00105	0.00024	0.00016	8e-05	0.00013	0.00044029	0.00023433	0.00023091	0.00022	0.0004	0.00037	0.00014	0.00082	4e-05
	LLC-CM	0.000247	0.00046	0.000425	0.00032	0.00062	0.00029	0.00033	0.00021	0.00046	0.0029776	0.0035984	0.0038551	0.00323	0.00271	0.00276	0.00341	0.0041	0.00495
	CD206 mRNA	WT-BMDN									KO-BMDN
	Control	0.0005	0.00921	0.002212	0.004671	0.016786	0.002042	0.004445	0.008109	0.011946	0.000582	0.00034	0.000843	0.000911	0.001229	0.000734	0.000471	0.00047	0.000725
	LLC-CM	0.0695	0.0621	0.082	0.092078	0.052306	0.061392	0.061819	0.06806	0.090631	0.0194	0.0393	0.0377	0.018281	0.040635	0.049913	0.051294	0.026708	0.030464
B
	N1 markers	WT-BMDN									KO-BMDN
	iNOS	0.000448	0.00046	0.000425	0.000489	0.000447	0.000468	0.000425	0.000399	0.000565	0.0049576	0.0045984	0.0048551	0.005722	0.004975	0.004363	0.004758	0.003916	0.004979
	Tnf-α	0.0134	0.0159	0.0135	0.013286	0.015341	0.017119	0.010864	0.00794	0.022684	0.0414	0.024	0.0417	0.058232	0.030954	0.05028	0.035749	0.02309	0.02371
	Icam1	0.06937	0.06295	0.05997	0.095055	0.05215	0.062593	0.052848	0.049303	0.068726	0.10156	0.0929	0.10836	0.090778	0.094756	0.119902	0.118535	0.073293	0.110079
	N2 markers	WT-BMDN									KO-BMDN
	CD206	0.0695	0.0621	0.082	0.118789	0.128852	0.023108	0.062189	0.074614	0.060426	0.0194	0.0393	0.0377	0.015001	0.003666	0.055109	0.032936	0.037916	0.036789
	Vegf	0.0587	0.0521	0.0578	0.036253	0.036428	0.039174	0.036349	0.03894	0.034306	0.00147	0.00121	0.00148	0.001677	0.00096	0.001333	0.00135	0.001287	0.001159
	Arg1	1.07	1.09	1.053	1.09893	1.11902	0.9755	1.09159	1.03306	1.03636	0.48	0.69	0.65	0.8837	0.4639	0.5909	0.7604	0.5391	0.421
C
	iNOS mRNA (BMDN)	DMSO									SIS3
	Control	0.00032	0.00062	0.00032	0.00047	0.0004	0.00031	0.00052	0.00033	0.0001	0.00034	0.00034	0.00034	0.00035	0.00036	0.00033	0.00035	0.00035	0.00034
	LLC-CM	0.00047	0.00041	0.00042	0.00048	0.0005	0.00047	0.00041	0.00043	0.00034	0.00133	0.00129	0.00091	0.00159	0.00102	0.00094	0.00091	0.00158	0.00134
	CD206 mRNA (BMDN)	DMSO									SIS3
	Control	0.00532	0.005274	0.003523	0.00743	0.00537	0.00187	0.00305	0.00744	0.00643	0.0013	0.000995	0.000753	0.00151	0.00094	0.00252	0.00034	0.0005	0.0015
	LLC-CM	0.009957	0.00988	0.006072	0.00898	0.00826	0.0127	0.00668	0.01253	0.00426	0.001534	0.001516	0.001376	0.0016	0.00135	0.00149	0.00132	0.00124	0.0019
	Tnf-a mRNA (BMDN)	DMSO									SIS3
	Control	0.02616	0.01088	0.00902	0.0243	0.0289	0.0152	0.0359	0.0338	0.0282	0.03853	0.07802	0.03189	0.1118	0.1148	0.0585	0.0313	0.0512	0.0569
	LLC-CM	0.00821	0.00767	0.00766	0.0069	0.0087	0.0083	0.0072	0.0077	0.0084	0.15457	0.15139	0.13471	0.1229	0.1635	0.1707	0.1359	0.156	0.1534
	Vegf mRNA (BMDN)	DMSO									SIS3
	Control	0.00519	1e-05	0.00106	0.0047	0.0023	0.0051	0.0032	0.0028	0.0026	0.00187	0.00321	0.00178	0.001	0.0026	0.001	0.0017	0.0016	0.0058
	LLC-CM	0.00732	0.01016	0.00843	0.0103	0.012	0.0055	0.0127	0.0081	0.0084	0.00389	0.00483	0.00259	0.0046	0.0042	0.0015	0.0042	0.0061	0.0061

[truncated: 3 more sheets: Supp Figure 8, Supp Figure 10, Supp Figure 11]
